# Supplementary material for: Distribution of Bound Conformations in Conformational Ensembles for X-ray Ligands Predicted by the ANI-2X Machine Learning Potential
Source: J Chem Inf Model. 2023 Oct 30;63(21):6608–18. doi: 10.1021/acs.jcim.3c01350 (PMC10647024; doi:10.1021/acs.jcim.3c01350)
Supplement: Supplementary file 1 — ci3c01350_si_001.xlsx [file ci3c01350_si_001.xlsx]

## Sheet: Supplementary Table 1
Table S1. Basic information of the Benchmark Dataset 2. Benchmark Dataset 1 is a subset of Benchmark Dataset 2. The DFT-optimized geometries can be found from Ref. 12
Smiles	mol_name
CCOC(=O)c1cnc(o1)c1ccc(cc1F)S(=O)(=O)C	BRI-00907
CC1(C)CNCCN1C(=O)c1nn(nn1)c1cc(Cl)ccc1	BRI-00904
CCOc1ccc(cc1)[C@H]1CCN(CC1)c1ccc(cc1)[C@H](C)N	BRI-00905
CC(C)(NC(=O)c1cccc(c1)C1CCNCC1)c1ccncc1	BRI-00906
Cc1cc(ccc1[C@@H](NC(=O)O)S(=O)(=O)c1ccccc1)C#N	BRI-00911
Cc1nc(cn1c1c(F)cc(cc1)[S@](=O)C)C(=O)N(C1CC1)[C@@H]1CCNC[C@H]1F	BRI-00908
C[C@H](N1C=C(C(=O)O)C(=O)[C@H](c2ccncc2)[C@]1(C)C(F)(F)F)c1ccc(cc1)C#N	BRI-00909
Cc1c(c2cccc(c2)C(F)F)c(=O)c(C(=O)O)c(CCc2ccc(cc2)C#N)[nH]1	BRI-00910
FC(F)(F)c1cc(NC2=CC(=O)C[C@@H](C2)c2ccccc2)ccc1	BRI-00912
CS(=O)(=O)N1C[C@@H](O)[C@@H](C1)Oc1c(cccn1)[N+](=O)[O-]	BRI-00917
CN1C(=N[C@]23Cc4ccc(cc4C2=C1c1c(CC3)cccc1)c1cccc(OC(F)(F)F)c1)N	BRI-00914
CC(C)(C)OC(=O)N1CCO[C@H](COCc2ccccc2)CC1	BRI-00916
COc1cc(c(cc1)c1ccc2NCC3(CCCC3)c2c1)C(F)(F)F	BRI-00915
NC(=O)N1CCCc2c1ncc(c2)[C@H]1CN=C[C@H](C1)C1=CCNC=C1	BRI-00913
[O-][N+](=O)c1ccc(OCC(=O)OCc2ccccc2)cc1F	BRI-00918
CCCNc1cc(OCC(=O)OC(C)(C)C)ccc1[N+](=O)[O-]	BRI-00919
COc1cc(Cl)cc(c1)c1ccc2CC3(CCc4c(CC3)cccc4)[C@@]3(O[C@H](C)C(=N3)N)c2c1	BRI-00920
OC(=O)[C@](O)(Cc1ccccc1)Cc1cc(F)c(cc1)C1=CCOCC1	BRI-00921
Cc1nc(Cn2ncc3c([nH]c(n3)N3CCC[C@@H](N)C3)c2=O)nc2ccccc12	BRI-00924
FC(F)(F)CCCc1c(CO[C@@H]2CCCCO2)ncc2c1cccc2	BRI-00925
CC(C)(C)OC(=O)/C(=C/N(N)Cc1ccc(Cn2cccn2)cc1)/N	BRI-00926
O=C([C@H](CCn1cccc1C#N)n1ccc2c1cccc2)N1CCc2c(C1)ccs2	BRI-00927
CC(C)(C)OC(=O)N[C@@H](CCn1ccnc1Cl)C(=O)O	BRI-00928
CC(C)(C)OC(=O)N1CCN(CC1)c1ncc(Cl)cc1N	BRI-00930
CS(=O)(=O)c1ccc(NC(=O)c2c(cccc2)N2CCN(CC2)C(=O)CN2CCc3cccnc23)cc1	BRI-00931
CC(C)(C)OC(=O)N[C@H](CCc1cccc(c1)C#N)C(=O)O	BRI-00934
Cc1nc(C)c(s1)C(=O)NCC(=O)N1CCN(CC1)c1ccccc1C(=O)Nc1cccnc1	BRI-00929
CO[C@H]1CC[C@]2(CC1)Oc1c(cc(cc1)c1cccc(c1)C#N)C2=O	BRI-00937
CC(C)(C)OC(=O)N1CCC(CC1)n1c(=O)[nH]c2cnccc12	BRI-00933
C[C@@H](Cc1nnc(s1)c1cc(no1)C(C)(C)C)S(=O)(=O)c1ccc(F)cc1	BRI-00932
C[C@H]1CCN(CC1)C(=O)[C@H](CCc1ccccc1C#N)N(C(=O)O)C(C)(C)C	BRI-00935
C[C@H]1CCN(CC1)C(=O)[C@@H](CCNC(=O)O)c1cccnc1	BRI-00936
CS(=O)(=O)c1ccc(NC(=O)c2ccccc2N2CCN(CC2)C(=O)Cn2c(cc3c2ccc(Cl)c3)C(=O)O)cc1	BRI-00938
OC(=O)[C@@](O)(Cc1ccccc1)Cc1ncc(cc1)C(F)(F)F	BRI-00922
C[C@H](Cc1ccc(cc1)C#Cc1ccc(cc1)n1cccc1)NC(=O)C	BRI-00939
COC(=O)N(CCC(=O)c1ccccc1)[C@@H](C)c1ccc(Cl)cc1	BRI-00940
C[C@@H]1CN(Cc2ccccc2)C[C@H](CO)N1Cc1ccccc1	BRI-00942
CC(C)n1cc(cc([C@H]2CN(Cc3ccccc3)C[C@H]2c2ccccc2)c1=O)C(F)(F)F	BRI-00941
CCCSc1cc2c(C[C@@]3(CC[C@H](CC3)OC)CC(=O)N(C)/C(=N\C2)/N)cc1	BRI-00945
[nH]1cnc2nc(ccc12)c1nc2cc(cnc2[nH]1)c1nc2ccncc2[nH]1	BRI-00923
O=[S@@]1[C@@H](Cc2cc(ccc12)[C@H]1Cc2ccccc2S1)c1ccc2CCS(=O)(=O)c2c1	BRI-00944
CO[C@H]1CC[C@@]2(CC1)Cc1c(cc(OCC3CC3)cc1)C(=O)CNC(=O)N2	BRI-00946
OC(=O)c1cn(nc1)[C@@H](CCOC(=O)c1cn(Cc2ccc(F)nc2)nc1)c1ccc(F)nc1	BRI-00947
Nc1nc2cc(OCC3CC3)c(NC(=O)/C=C/CN3CCOCC3)cc2c(n1)C1=CC[C@](F)(Cl)C=C1	BRI-00948
CC/N=C(/N[C@@H](C)[C@@H]1C=CC(=C1)C(F)(F)F)\C1=CC(=CC[C@H]1N)[C@]1(O)C[C@]2(C1)CCNC2	BRI-00943
CC(C)(OC1CCOCC1)C(=O)Nc1nc(n[nH]1)c1ccccc1	BRI-00949
COc1nc(cc(Cl)c1)C(=O)N1CCc2c1ccc(F)c2	BRI-00950
CSc1nc(ccn1)c1ccc(C[C@H](C)NC(=O)C)cc1	BRI-00951
COc1ccc(nc1)C#Cc1ccc(C[C@@H](C)NC(=O)C)cc1	BRI-00952
Cc1cc(=O)[nH]nc1c1cc2c(cc1)nc(o2)c1ccc(cc1)C(=O)O	BRI-00953
CCOc1nn(Cc2cc(F)c(F)cc2)c(=O)c(c1)C(=O)O	BRI-00954
OC(=O)c1cc(CN2CCN(CC2)c2cc(ccc2)C#N)ccc1	BRI-00955
NC(=O)c1cc(Cc2nccc(n2)c2ccc(cc2)C#N)ccc1	BRI-00956
OC1(CCN(Cc2ccc(cc2)[N+](=O)[O-])CC1)c1ccccc1	BRI-00958
[O-][N+](=O)c1ccc(CN(Cc2ccc(Cl)cc2)CC(F)(F)F)cc1	BRI-00959
CCCn1c(=O)n(CC)c2c(nc([nH]2)c2cn(Cc3cc(ccc3)C(F)(F)F)nc2)c1=O	BRI-00961
COC1=CCC2=CCN(Cc3ccc(cc3)[N+](=O)[O-])CCC2=C1	BRI-00957
CN(C)CCN(C(=O)c1ccco1)c1ccc(cc1)[N+](=O)[O-]	BRI-00960
CC(C)(C)c1noc(c1)c1nc(no1)C(C)(C)S(=O)(=O)CC1CCOCC1	BRI-00962
Cc1c2ccc(nc2ccn1)[C@H](N)CN1CCN(CCc2ccccc2)CC1	BRI-00963
CC(C)[C@H](Cn1ccnc1c1ccccc1)NS(=O)(=O)c1c(C)cc(C)cc1C	BRI-00964
Cc1cc(CCCCOCCCCCCNC[C@H](O)c2ccc(O)c(CO)c2)cc(NC(=O)N)c1	BRI-00966
C[C@@H](CCn1c(=O)n(C)c2ccccc12)CNS(=O)(=O)c1c(C)cc(C)cc1C	BRI-00965
CC[C@H](n1c(=O)[nH]c2cnccc2c1=O)C(=O)OC(C)(C)C	BRI-00968
Cn1cnc(c1c1ccnc(NC(=O)N)c1)c1ccc(F)cc1	BRI-00967
CC(C)(C)c1noc(NC(=O)NCC(C)(C)S(=O)(=O)C2CCOCC2)c1	BRI-00969
Cc1cc(nc(n1)n1ccnc1)N1CCC[C@@H]1C(=O)NCCc1ccc2OCOc2c1	BRI-00970
CC(C)(C)OC(=O)N1CCCN(CC1)C(=O)CC1CCCC1	BRI-00971
C[C@]1(CCN(C(=O)O1)c1cccc(c1)c1cnccc1)c1ccccc1	BRI-00972
NC(=O)c1cc(CNC(=O)c2csc(n2)c2ccncc2)ccc1	BRI-00977
Clc1cc2c(cc1)n(CC1CCOCC1)c(NC(=O)[C@@H]1CCCN1)n2	BRI-00973
Oc1c(cccc1C(=O)N1CCN2[C@H](CCC2=O)C1)[N+](=O)[O-]	BRI-00975
CC(C)(C)OC(=O)N1C[C@H](O)C[C@H]1C(=O)NCC1CCCCC1	BRI-00979
CN1CCN(CC1)c1ccc(Nc2nc3c(scc3)c(Sc3cccc(NC(=O)OC(C)(C)C)c3)n2)cc1	BRI-00981
COc1ccc2nccc(CC[C@@H]3CC[C@@H](NCc4ccc5SCC(=O)Nc5n4)[C@@H](C[C@H](O)CO)O3)c2n1	BRI-00976
CC(C)[C@](C)(C#N)c1ccc(nc1)c1cnc(nc1)n1c(C)ccc1C	BRI-00978
COc1nc(C(=O)O)c(C)c(OCc2ccc(Cl)c(F)c2)n1	BRI-00982
CC(C)(CC(F)(F)F)C(=O)NCc1c(cccc1)C(=O)N	BRI-00980
Nc1ncc(cn1)c1ccc(cc1)N(C(=O)C1CCCC1)c1ccncc1	BRI-00974
CCOC(=O)C(=O)CC(=O)c1cc(OCc2cccs2)ccc1	BRI-00983
CCOC(=O)c1c(ncs1)N(C)c1ccc(Cl)cc1[N+](=O)[O-]	BRI-00987
CN(C1CCOCC1)C(=O)c1cccc(c1)C1CCNCC1	BRI-00984
COC(=O)c1cc(OC)ccc1Nc1cccnc1c1c(F)cc(Cl)cc1	BRI-00985
CCN1c2ccc(cc2N(c2ccccc2)C(=O)N(c2cccc(CSC3=CCCC(=C3)C(=O)O)c2)C1=O)C(F)(F)F	BRI-00988
CCOC(=O)CN1C=N[C@@H]2[C@@H]1C(=O)N(c1ccccc1)C1=C(CCC(=C1)Cl)N2C	BRI-00986
COC(=O)Cc1c(O)nc(Cc2ccc(cc2)[N+](=O)[O-])nc1O	BRI-00989
CN1C(=O)NC(=O)[C@]21Cc1c(C2)cc(NC2=NCNC(=C2)C(=O)O)cc1	BRI-00992
CCc1nn(Cc2c(F)cc(cc2)C(=O)O)c(CC)c1CC(=O)OC(C)(C)C	BRI-00991
Cn1c2c(ccc(c2)C(=O)C)c(C2CCCC2)c1c1ccccn1	BRI-00994
CC1(C)OC(=O)C(Cc2ccc(cc2)C(F)(F)F)C(=O)O1	BRI-00990
COC(=O)[C@@H](OC(C)(C)C)c1c(c(C)c(N)nc1C)C1=CC=C(Cl)C[C@H]1F	BRI-00993
CCOCn1nccc1c1ccc(Oc2ccc(O)cc2)cc1	BRI-00995
O=C1Nc2c(CN1C1CCN(Cc3ccccc3)CC1)cccc2	BRI-00998
OCCOc1cc(ncn1)N1CCN(CC1)C(=O)Cn1nc(nc1c1ccc(F)cc1)c1ccc(F)cc1	BRI-00997
CN1CCN(CC1)c1ccc(Nc2nc(Oc3cc(ccc3)[N+](=O)[O-])c3occc3n2)cc1	BRI-00996
CCOC1=CC=C(CN1C(=O)OC(C)(C)C)C1=CCNCC1	BRI-01001
NC1CCN(Cc2ccc(OCCOCCOCCOCCN=N)cc2)CC1	BRI-01000
[O-]C(=O)Cc1nc(cn1c1ccc(F)cc1)c1ccc(F)cc1	BRI-00999
CCOC(=O)COc1cc(C)c(nc1C#N)c1cn(C)nc1	BRI-01003
C[C@H](NC(=O)C)c1ccc(cc1)N1C[C@@H](C1)Oc1ccnc(F)c1	BRI-01002
CC(C)(C)OC(=O)N1CCC(CC1)N(C1CC1)C(=O)c1ccc(cc1)c1noc(Cc2ccccc2)n1	BRI-01006
CCOC(=O)c1cnc(o1)c1ccc(c(F)c1)S(=O)(=O)C	BRI-01005
OC(=O)N1CCC(CC1)N(C1CC1)C(=O)c1ccc(cc1)c1nnco1	BRI-01007
CC(C)(C)OC(=O)N1CCC(CC1)N(C1CC1)C(=O)c1cnc(nc1)n1cccn1	BRI-01004
CN(Cc1ccccc1)c1nn2c(C)nnc2c(NC2CCNCC2)c1	BRI-01008
Fc1cc(ccc1C#N)c1ccc(C[C@H](NC(=O)[C@H]2N[C@@H]3CC[C@H]2CC3)C#N)cc1	BRI-01009
CN/C(=N\[C@@]1(Cc2ccc(cc2C)c2cc(Cl)c(F)cc2)CC[C@H](CC1)OC)/N	BRI-01010
COC(=O)c1ccc(CCC[N+]2(CCCc3ccc(cc3)C(=O)OC)CCC[C@H](N)C2)cc1	BRI-01011
CCN([C@@H](C)Cn1nnc(n1)c1ccc(F)cc1)C(=O)c1c(ccc(F)c1)c1ncccn1	BRI-01012
CO[C@@H]1CN(C[C@@H]1Oc1c(cccn1)[N+](=O)[O-])C(=O)OCc1ccccc1	BRI-01014
OC(=O)N1CCC(=CC1=O)Nc1cccc(c1)C(F)(F)F	BRI-01016
Cn1nccc1c1c(C)[nH]c(=O)c(c1)C(=O)Nc1cccc(c1)C(F)(F)F	BRI-01015
CC(C)CCc1c(nc(C)c(CCCO)c1)c1ccc(Cl)cc1	BRI-01017
Cc1cc(cc(C)c1S(=O)(=O)c1cccc2c1CCC2=O)C#N	BRI-01013
Cc1nc(Oc2cc(cnc2)C(F)(F)F)c(Cc2ccc(Cl)cc2)cc1CCCO	BRI-01018
CC(C)(C)OC(=O)NC(C)(C)[C@H](O)c1c(F)c(F)ccc1	BRI-01020
COC(=O)[C@H]1N(Cc2ccc(cc2)[C@H](C)NC(=O)C)CCc2c1ccc(O)c2	BRI-01019
CN(C)C(=O)c1cn(CCOCCNc2cc(O)ccc2[N+](=O)[O-])c(=O)cc1	BRI-01022
CC(C)(NC(=O)[C@H]1CNCCOC1)c1cccc2c1cccc2	BRI-01021
NCc1nc2c(cccc2OC(CO)CO)n1CCOCCO	BRI-01023
CCNc1c(cc(C(=O)NC2CCN(CC2)C(=O)OC(C)(C)C)c(Cl)c1)[N+](=O)[O-]	BRI-01024
OC(=O)[C@H](CC(C(F)(F)F)C(F)(F)F)NCC(=O)OCC1c2c(-c3c1cccc3)cccc2	BRI-01026
C[C@@H](CNc1ncc(cn1)C(F)(F)F)N(C)C(=O)OC(C)(C)C	BRI-01027
OC(=O)[C@H](CC(C(F)(F)F)C(F)(F)F)NC(=O)OCc1ccccc1	BRI-01025
CC(C)(C)OC(=O)N1CCN(CC1)c1ncc(nc1)C(=O)O	BRI-01028
OC(=O)c1c(cc(Cl)cc1)n1ncc(n1)c1cc(C(=O)O)c(n2nccn2)c(F)c1	BRI-01029
CCN([C@@H](C)COc1ncc(cn1)C(F)(F)F)C(=O)c1cnc(C)nc1c1ccccc1	BRI-01031
CC(C)(C)OC(=O)N[C@@H](CCn1nccc1Cl)C(=O)O	BRI-01034
Cc1nnc(o1)c1ccc(cc1C(=O)O)c1ccc(nc1)c1c(cc(C)cc1)C(=O)O	BRI-01032
CCN(Cc1ccccc1)[C@@H](C)COc1ncc(cn1)C(F)(F)F	BRI-01030
N[C@@H](CCn1nccn1)C(=O)N1CC[C@H]2CCCC[C@@H]2C1	BRI-01035
OC(=O)Cn1cc(cn1)c1ccc(cc1)c1c2ccccc2cnc1	BRI-01033
Oc1cc(c(NC(=O)C2CCOCC2)c(Cl)c1)[N+](=O)[O-]	BRI-01039
CS(=O)(=O)c1cncc(CCCCN)c1	BRI-01040
CCCCOc1c(NC(=O)CCc2ccc(cc2)c2ccc(cc2)C(=O)O)cc(Cl)cc1	BRI-01037
CC(C)(C)OC(=O)N1CCN(CC1)c1c(cccc1)C(=O)N(N)c1ccc(cc1)C(F)(F)F	BRI-01036
CCCCSc1c(cc(Cl)cc1)C(=O)NCCc1ccc(cc1)c1ccc(cc1)C(=O)O	BRI-01038
O=c1[nH]cnc2c1cc(O[C@H]1CCOC1)c(OCc1ccccc1)c2	BRI-01041
Clc1ccc(N2CCCNCC2)c(NC(=O)c2cc(Cl)ccc2)c1	BRI-01043
Cn1ccnc1C(=O)NCC(=O)N1CCN(CC1)c1ccccc1c1ccccc1	BRI-01044
[O-][N+](=O)c1c(F)ccc(CNC(=O)C2(CC2)C(F)(F)F)c1	BRI-01048
CCOC(=O)c1c(ccc(CNC(=O)C(C)(C)C)c1)C(F)(F)F	BRI-01045
Cc1nn(CC(=O)N2CCN(CC2)c2ccc(cc2)C2=CO[C@@H](Cc3ccccc3)O2)c(C)c1	BRI-01046
CC(C)(C)OC(=O)N1C[C@@H]([C@H](C1)c1cccc(Cl)c1)C(=O)O	BRI-01049
CC(C)n1nc(C2CC2)c(n1)[C@@H]1CN(C)C[C@H]1c1ccccc1	BRI-01053
CC(C)n1nc(nc1[C@H]1CN(C[C@H]1c1ccccc1)C(=O)OC(C)(C)C)C1CC1	BRI-01054
CS(=O)(=O)c1cc2c(ccn2c2ccc(F)cc2)c(c1)C(=O)O	BRI-01051
C(N1CCC(CC1)C1CCNCC1)c1ccccc1	BRI-01057
C(N1C[C@H]([C@H](C1)c1ncccc1C1CC1)c1ccccc1)c1ccccc1	BRI-01055
C/C=C(/Oc1ccc(cc1)N1CCC[C@H](C1)NC(=O)C)\c1c(N=C)c(F)cnc1	BRI-01058
COc1ncc(cc1[C@H]1CN(Cc2ccccc2)C[C@@H]1c1ccccc1)C(F)(F)F	BRI-01056
CNc1nc2ccc(cc2cn1)C#CCNC(=O)[C@H]1C(=O)NNC1(C)C	BRI-01050
CNC(=O)c1cccc(c1)c1nccc(c1)C(=O)OC(C)(C)C	BRI-01062
CC(=O)N[C@H]1CCN(C1)c1ccc(OCc2ccccc2)cc1	BRI-01059
CCN([C@@H](C)CO/C(=N/C=C(\C)/C(F)(F)F)/N=C)C(=O)c1c(cc(C)cc1)n1nccn1	BRI-01060
CCC[C@@H](CC(=O)OCC)N(Cc1ccccc1)[C@@H](C)c1ccccc1	BRI-01064
C[C@H](Cc1ccc(cc1)C#Cc1ccc(OCc2noc(C)c2)cc1)NC(=O)C	BRI-01066
CCOC(=O)CN(Cc1ccccc1)C(=O)[C@@H](CC(F)F)NC(=O)OC(C)(C)C	BRI-01061
CN1CCC(CC1)N1CCN(CC1)c1ccc(cc1)[N+](=O)[O-]	BRI-01063
C[C@@H](CC(=O)O)C(=O)c1ccc(NCc2ccccc2)c(O)c1	BRI-01068
C[C@H](Cc1ccc(cc1)C#Cc1cc(ccc1)C(=O)N(C)Cc1c(C)oc(C)n1)NC(=O)C	BRI-01065
CCOc1ccc(cc1)C#Cc1ccc(C[C@H](C)NC(=O)c2c(N)onc2C)cc1	BRI-01067
COC(=O)c1cc(Cn2cc(nn2)c2ccc(cc2)C#N)ccc1	BRI-01072
OC[C@H](n1cccc(C(=O)O)c1=O)c1cc(F)c(F)c(F)c1	BRI-01069
OC(=O)c1cc(Cn2cc(cn2)c2ccc(cc2)C#N)ccc1	BRI-01071
NCCNC(=O)c1cnc(cc1)N(C1CC1)C(=O)C1(CC1)C(=O)N	BRI-01070
Cc1ccc(cc1)[C@@H]1CCC[C@H](CN2C(=O)c3c(cccc3)C2=O)O1	BRI-01073
Clc1ccc(cc1Cl)c1cc(n[nH]1)N1CCC(=O)CC1	BRI-01075
Clc1ccc(cc1Cl)c1ccc(nn1)N1CCC(=O)CC1	BRI-01074
Cc1cccnc1N1CCCN(CC1)C(=O)C1CCOCC1	BRI-01076
CC(C)(C)OC(=O)N1C[C@@H]([C@H](C1)c1cc(ccc1)C(=O)O)C(=O)Nc1cc(ccc1)C#N	BRI-01078
CN(CCCN(c1ccc(cc1)[N+](=O)[O-])S(=O)(=O)C)Cc1ccccc1	BRI-01077
C1C[C@H]2C[C@H](Cc3c2cccc3)N1	BRI-01079
COC(=O)[C@H](NC(=O)c1c(cccc1)[N+](=O)[O-])C1CCCCC1	BRI-01080
CC(C)(C(=O)Nc1nnc([nH]1)c1ccccc1)S(=O)(=O)N1CCC1	BRI-01082
CC(C)(C(=O)NCCc1ccccc1)S(=O)(=O)N1CCC1	BRI-01083
O=S(=O)(n1cc(c2c1cccc2)c1ccccc1)c1ccccc1	BRI-01081
FC(F)Oc1ccc(cc1OCC1CC1)[C@H]1CCCCC1=O	BRI-01084
OC(=O)[C@@H]1CCCCN1S(=O)(=O)c1ccc(Cl)cc1	BRI-01085
COc1ccc(Oc2nnc(cc2)N(C)C(=O)C2(CC2)NC(=O)Oc2cncnc2)c(Cl)c1	BRI-01086
CCCc1c(CN2CC=Cc3c2cccc3)c(ccc1)S(=O)(=O)N	BRI-01088
CCCc1c(cccc1CN1C=CCc2c1cccc2)S(=O)(=O)N	BRI-01089
NCc1ccc(CNC(=O)C2CCN(Cc3cccc(F)c3)CC2)cc1	BRI-01087
CC(C)(C)OC(=O)N1CCC(CC1)c1c[nH]c2c1cccc2	BRI-01091
FC(F)(F)c1nc(ncc1)N1CCN(CCNC(=O)[C@@H]2CCCN2c2ccc(Cl)cc2)CC1	BRI-01092
COC(=O)c1c(NC(=O)C2(CCOCC2)c2ccc(cc2)c2cnc(N)nc2)cc(s1)c1ccccc1	BRI-01094
COc1ccc(cc1)c1nc(NC(=O)C2(CCC2)c2ccc(cc2)c2cnc(N)nc2)n[nH]1	BRI-01093
Cc1ccc(C)n1c1ncc(cn1)c1ccc(cc1)C1(CCC1)C(=O)O	BRI-01095
CN1CCc2c(C1)cc(NC(=O)c1cc(CNC(=O)c3c(C)n(nn3)c3nonc3N)ccc1)cc2	BRI-01096
C[C@H](Cc1cc(CC(=O)N[C@]23C[C@H]4C[C@H](C[C@H](C4)C2)C3)ccc1)NC[C@H](O)c1ccc(O)c(CO)c1	BRI-01090
CN1CCc2c(C1)cc(NC(=O)c1cc(CNC(=O)C3=NN=C(C3)c3cccnc3)ccc1)cc2	BRI-01097
CCCS(=O)(=O)Nc1ccc(F)c(N(N)/C=C(\N=C)/c2cncc(C)c2)c1F	BRI-01098
CCN1CC[C@@]2(CCN(C2)C(=O)c2c(OC)cc(C)cc2)C1	BRI-01101
CCOC(=O)c1ccnc(Nc2cc(ccc2)C(F)(F)F)c1C	BRI-01103
O=c1cc(NCc2ccccc2)cnn1CCc1ccc(CN2CCCC2)cc1	BRI-01099
CCOC(=O)c1cn(C)nc1N(C)c1ccc(Cl)cc1[N+](=O)[O-]	BRI-01108
Nc1ncc(cn1)c1ccc(cc1)C1(CCC1)C1=CCC(=C1)c1cnc(O)cn1	BRI-01100
O=c1cc(OCc2ccccc2)ccn1CC[C@@H]1CC=C(CN2CCCC2)S1	BRI-01102
CN(C)C[C@@H](O)COC1=CC=N[C@H]2CC=C(CNC(=O)c3cccn(Cc4ccc(F)c(F)c4)c3=O)C=C12	BRI-01107
Cc1nn(Cc2cc(F)c(F)cc2)c(=O)c(c1)C(=C1CC1)O	BRI-01105
CCOC(=O)c1ncnc(Nc2cc(c(Cl)cc2)C(F)(F)F)c1C	BRI-01104
Clc1ccc(cc1)C1(CCNCC1)OCc1ccccc1	BRI-01106
Fc1c(ncc(c1)C(F)(F)F)N1CCC2(CC1)OCCO2	BRI-01109
Fc1c(c2ncco2)c(cc(c1)C(=O)NC1CC1)C1CCNCC1	BRI-01110
CCC[C@H]1[C@H]2C[C@H]3[C@@H]4C(=O)[C@H](F)C5=CC(=O)[C@@H](O)C(=O)[C@]5(C)[C@@]4(F)CC[C@]3(C)[C@@]12SC	BRI-01111
NC(=O)/C=C(\[C@H](Cc1ccccn1)C(=O)NCC(=O)N1CC[C@@H](CC1)Oc1ncnc(c1)C(F)(F)F)/c1ccc(Cl)cc1	BRI-01112
CN1CCN(CC1)C(=O)c1c(C)c2cc(ccc2[nH]1)[N+](=O)[O-]	BRI-01113
CN1CC[N@](CCC1=O)C1CCN(Cc2ccccc2)CC1	BRI-01114
CCC(C)(C)Nc1ccc(cc1[N+](=O)[O-])c1cnc(N)nc1	BRI-01115
CO[C@H]1CC[C@@]2(Cc3ccc(cc3C2=O)c2cnccn2)CC1	BRI-01117
Cn1cc(nc1C(=O)NC1CCCC1)N(C(=O)O)C(C)(C)C	BRI-01116
C/C=C(\O)/c1cc(O)ccc1N[C@H](C)c1c(F)cc(F)cc1F	BRI-01120
ClC1=C(CCN(Cc2ccccc2)CC1)C(=O)c1ccccc1	BRI-01128
C[C@@](N)(C(=O)[C@@H]1CC[C@H](N)C1)c1ccc(cc1)c1nc2c([nH]1)cccc2	BRI-01118
C(Oc1ccc(Oc2ccc(cc2)c2ccn[nH]2)cc1)c1ccc(nc1)n1cccn1	BRI-01122
Cc1nc2ccc(cc2n1C1=CC[C@@H](C=C1)S(=O)(=O)C)C(=O)O	BRI-01121
CCc1c(cc(Cc2ccc(cc2)N(C)C)cn1)C(F)(F)F	BRI-01119
C(Cc1cccnc1)Oc1ccc(Oc2ccc(cc2)[C@H]2CC=NN2)cc1	BRI-01123
C[C@@H]1CN(CCN1c1ccc(nc1)[N+](=O)[O-])C(=O)OC(C)(C)C	BRI-01126
CCOc1ccc(cc1)N1CCC(CC1)c1ccc(cc1)[C@@H](C)C(=O)O	BRI-01129
CCCCCCCCP(CCCCCCCC)CCCCCCCC	BRI-01125
COC(=O)Cc1ccc(cc1)C1=CCN(CC1)C(=O)OC(C)(C)C	BRI-01127
C(Oc1ccc(Oc2ccc(cc2)c2ccn[nH]2)cc1)c1nc2ccccc2s1	BRI-01124
O=C(NCc1ccccc1)C1CCNCC1	BRI-01131
[O-][N+](=O)c1c(CNC2CCN(Cc3ccccc3)CC2)cccc1	BRI-01130
Fc1ccc(N[C@@H](C(=O)c2ccc(F)cc2)c2ncc[nH]2)cc1	BRI-01132
CC(C)(C)OC(=O)NCCOCCOCCNC(=O)c1ccc(CN2CCC(N)CC2)cc1	BRI-01136
NC1CCN(Cc2ccc(cc2)C(=O)NCCc2cccnc2)CC1	BRI-01133
CCO[C@H]1C=CC(=CN1C(=O)OC(C)(C)C)C1=CCNCC1	BRI-01137
COC(=O)c1cc(CN2CCC(N)CC2)cc(c1)C(=O)NCCOCCO	BRI-01135
CCOC(=O)c1cn(c(=O)cc1)c1ccc(CN2CCC(N)CC2)cc1	BRI-01134
CC(C)(C)OC(=O)N1CC(C1)Oc1ccc(OCC2CC2)cc1	BRI-01138
CN([C@@H]1CC[N@@](CC1)C1CCN(CC1)C(=O)c1c(C)c(NCc2ccc(cc2)C(C)(C)C)cnc1)S(=O)(=O)C	BRI-01141
CCOc1ccc(O[C@@H]2CN(C2)c2ccc(cc2)[C@H](C)NC(=O)Nc2ncncc2)cc1	BRI-01139
CC[C@H]1C[C@@H](CCO1)OC(=O)[C@@](C)(OC)c1cccc2ccccc12	BRI-01140
OC(=O)N1CCC(CC1)N(C1CC1)C(=O)c1ncc(nc1)c1cnco1	BRI-01142
CC(C)(C)OC(=O)N1CCC(CC1)N(C1CC1)C(=O)c1ncc(cn1)c1cnco1	BRI-01143
Cn1cncc1CCc1cc2c(NC[C@]2(C)COC(=O)C)cc1	BRI-01145
CC(C)(C)OC(=O)N1CCC(CC1)N(C1CC1)C(=O)c1ccc(cc1)N1NNN=C1	BRI-01144
CC(C)(C)OC(=O)N(C(=O)OC(C)(C)C)c1cc(=O)[nH]cc1	BRI-01146
CC(C)(C)OC(=O)Nc1ccc(NC(=O)c2cscn2)cc1	BRI-01147
C/C=N\C(=C/C)\C(=O)Nc1ccc(cc1)c1cnc([nH]1)[C@H](CCCOCc1ccccc1)c1cccc(c1)C(F)(F)F	BRI-01148
CN(C)C(=O)C1=C[C@@H]2[C@@H]3N(C)C(=N[C@@]2(CC1)Cc1ccc(cc31)c1cc(ccc1)C#N)N	BRI-01151
CS(=O)(=O)c1cccc(C#N)c1[C@@H]1NCNC2=CCCC[C@@H]12	BRI-01150
Cc1cc(ccc1N(CS(=O)(=O)c1ccccc1)C(=O)O)C#N	BRI-01149
Clc1cc2c(CC(=O)N2c2ccc(cc2)N2CCOCC2)cc1	BRI-01152
OC(=O)c1ccc(C(=O)/C=C(\c2cc(Cl)c(Cl)c(Cl)c2)/C(F)(F)F)c2c1cccc2	BRI-01153
COc1ccc(CCCN(CCCc2ccc(OC)cc2)c2c(CCNC(=O)OC(C)(C)C)cccc2)cc1	BRI-01154
COC(=O)c1nc(c2ccnn2C)c(C)n(c2cccc(c2)C(F)(F)F)c1=O	BRI-01155
COc1ccc(c2c1[C@H](OC2=O)c1ccc(F)cc1)[N+](=O)[O-]	BRI-01158
CCOC(=O)CCNC(=O)Nc1c(C(=O)O)c(C)cs1	BRI-01157
CCOC(=O)c1c(N)oc(c1Cc1ccc(Cl)cc1)c1cccc(Cl)c1	BRI-01156
CC(C)(COc1cnccc1C(F)(F)F)NC(=O)[C@@H]1CNCCO1	BRI-01161
COc1cccc2c1CCN(Cc1ccc(cc1)[C@H](C)N)C2	BRI-01159
COCCNC(=O)N1CCC(CC1)NC(=O)OC(C)(C)C	BRI-01163
C[C@H](COc1ccc(cc1)C(C)(C)C)NC(=O)[C@@H]1CNCCO1	BRI-01160
CN(Cc1ccccc1)[C@@H](CC(C(F)(F)F)C(F)(F)F)C(=O)O	BRI-01172
CC(C)(COc1c2ccccc2ccn1)NC(=O)[C@H]1CNCCOC1	BRI-01162
CCNC(=O)N1CCC(CC1)Nc1cc(OCC(=O)OCc2ccccc2)ccc1[N+](=O)[O-]	BRI-01166
CC(C)(C)OC(=O)N1CCC(CC1)NC(=O)COc1c(c(F)ccc1)[N+](=O)[O-]	BRI-01167
COc1cc(c(NCCOCCOCCO)cc1)[N+](=O)[O-]	BRI-01164
CCOC(=O)c1c(cc2n(CC)c(CN)nc2c1)N1CCOCC1	BRI-01169
CC(C)(C)OC(=O)N1CCN(CC1)C(=O)c1c(F)cc(F)c(c1)[N+](=O)[O-]	BRI-01170
CC(C)(C)OC(=O)N1CCC(CCc2ccccc2)(CNc2ccccc2[N+](=O)[O-])CC1	BRI-01165
CP(=O)(C)CN(CCOc1cc(F)c(cc1)[N+](=O)[O-])Cc1ccccc1	BRI-01168
COCCN1CCN(CCn2ccc(N/C(=N/C(=O)OCc3ccccc3)/NC(=O)OCc3ccccc3)n2)CC1	BRI-01171
CN[C@@H](CC(C(F)(F)F)C(F)(F)F)C(=O)OC(C)(C)C	BRI-01174
C1[C@@H](Oc2ccncc12)c1ccc2oc(cc2c1)c1ccc2scnc2c1	BRI-01175
CC(C)[C@@H]([C@H](N(C)C(=O)OC(C)(C)C)C(=O)OF)C(C)(C)O	BRI-01173
C1CCc2c(C1)[nH]nc2[C@H]1Cn2cnc([C@H]3CCc4ccnn4C3)c2CO1	BRI-01176
Cc1cc(cc(C)c1c1cccc2c1CCC2)/C(=N/NCC(C)(C)O)/N	BRI-01177
NN(Cc1ccc(nc1)N1CCN2[C@@H](COCC2=O)C1)/C=C(\N)/C(=O)O	BRI-01179
CC(C)(C)OC(=O)N[C@H]1CCc2c1c(cc(O)n2)C(F)(F)F	BRI-01178
OC(=O)c1cn(Cc2ccc(cc2)[C@H](F)c2nocc2)nn1	BRI-01180
[nH]1ncc2cc(ccc12)c1nc2ccc(cc2s1)c1nc2ccccc2o1	BRI-01182
OC(=O)c1c(c(F)ccc1)c1ncc(cn1)c1cc(C(=O)O)c(n2nccn2)c(F)c1	BRI-01184
O=[S@@]1CNc2cc(ccc12)[C@H]1Nc2ccc(cc2S1)[C@H]1Nc2ccccc2O1	BRI-01181
[nH]1cc2ccc(cc2n1)c1nc2c(ccc(c2)c2ccc3ncncc3c2)nc1	BRI-01185
CCN([C@@H](C)CNc1ncc(cn1)C(F)(F)F)C(=O)c1c(sc(C)n1)c1ccccc1	BRI-01183
C1COc2cc(ccc2CN1)[C@@H]1CNc2cc(ccc2CO1)[C@H]1CNc2ccccc2OC1	BRI-01186
CCCC[C@H](Nc1c2nc(ccc2cc(OC)c1)S(=O)(=O)c1cc(Cl)cc(Cl)c1)C(=O)O	BRI-01187
Cc1cn([C@H]2C[C@H](O)[C@@H](COP(=O)(O)O)O2)c(=O)[nH]c1=O	BRI-01190
N[C@@H](CO)C[C@H](Sc1c(ccc(Cl)c1)C#N)c1cncs1	BRI-01192
CN(C(=O)c1cc([C@@H](C(=O)O)S(=O)(=O)c2cc(Cl)cc(Cl)c2)c2ccccc2c1)c1ccccc1	BRI-01188
CCOC(=O)C(C(=O)OCC)C(C)(C)c1cc(F)ccc1C	BRI-01189
Nc1c(NC2CCN(Cc3ccccc3)CC2)cnc2ccccc12	BRI-01194
CC(C)(C)[S@](=O)/N=C\CCc1cnc(s1)S(=O)(=O)C	BRI-01197
OCc1ccc(CCn2ccc(CCc3ccccc3)cc2=O)cc1	BRI-01196
C1CC(=CCN1)c1ccccc1c1cnc(nc1)N1CCOCC1	BRI-01191
Clc1ccc(COC(=O)/N=N/C(=O)OCc2ccc(Cl)cc2)cc1	BRI-01193
O[C@@H](CNCCCCCCNCCc1ccccc1)c1ccc(O)c2c1ccc(=O)[nH]2	BRI-01198
C[C@@H]1CCN(CC1)C(=O)[C@H](N)CCc1ccccc1Cl	BRI-01195
CC(C)(C)C(=O)[C@H](N)c1ccc(Cl)c(C(=O)O)c1Cl	BRI-01201
FC(F)(F)CN([C@H]1CC[C@@]2(Cc3c(cc(cc3)c3cccc(c3)C#N)C2=O)CC1)C(=O)OCc1ccccc1	BRI-01200
CC(C)(CCn1cnc2ccccc12)Nc1c(F)cc(O)cc1	BRI-01202
CC(C)(C)OC(=O)N1CCC(CC1)Oc1cc(C(=O)O)c(cc1)[N+](=O)[O-]	BRI-01199
CCOc1c2ccccc2c(OCC)c2c1CN(C2=O)c1ccc(CC(=O)NS(=O)(=O)c2ccccc2)cc1	BRI-01203
CN1CCN(CC1)c1ccc(cc1)C(=O)Nc1n[nH]c2c1CN(C2)C(=O)CCNC(=O)c1ncc[nH]c1=O	BRI-01204
NCc1ncc(Nc2ccc(Cl)cc2C(F)(F)F)cc1F	BRI-01208
CC(C)(O)C[C@]1(CC[C@H](CCc2ccc(cc2)C2CCNCC2)C(=O)O1)c1ccccc1	BRI-01209
C[C@H](N1C=C[C@](CC(C)(C)O)(OC1=O)c1ccccc1)c1ccc(cc1)C(=O)NN	BRI-01205
O[C@H](CNCCSCCCNCCc1ccccc1Cl)c1ccc(O)c2c1sc(=O)[nH]2	BRI-01207
NC(=O)C1=CN(CC#Cc2cc3c(cc2)c(n[nH]3)c2ccccc2)NC1	BRI-01206
C1CCc2ccc(cc2NC1)[C@H]1CCc2ccc(cc2CN1)N1CCc2ccccc2CC1	BRI-01214
C1CC(CCN1)c1nc(c(o1)c1ccccc1)c1ccccc1	BRI-01210
OC(=O)c1cc(O)cc2c1ccn2c1ccc(F)cc1	BRI-01211
[nH]1cnc2cc(ccc12)c1nn2ccc(cc2c1)c1cc2cnccc2cc1	BRI-01215
COc1ccc2nc(CCc3c(cnc(Nc4ccc(Cl)cc4)n3)[N+](=O)[O-])[nH]c2c1	BRI-01212
CCOC(=O)c1c([nH]nc1)N(C)c1nc(Nc2ccc(Cl)cc2)ncc1[N+](=O)[O-]	BRI-01213
Clc1cccc(c1)[C@H]1CN(Cc2ccccc2)C[C@H]1c1cccc2cnccc12	BRI-01217
CC(C)(C)c1nn(cc1/C=C/c1cccc(n1)C1CC1)C1CC1	BRI-01218
C(N1C[C@H]([C@H](C1)c1ccccc1)c1csc2c1cccc2)c1ccccc1	BRI-01216
C[C@@H](N[S@@](=O)C(C)(C)C)c1cccc(c1C)C(F)(F)F	BRI-01219
Cc1cc(ccc1)c1nc(C)nc2c1cc(cc2C)C1CCNCC1	BRI-01220
CCO[P@@](=O)(O)O/C(=C(/C)\c1cc(cc(c1)C(F)(F)F)C(F)(F)F)/CC	BRI-01222
COc1cc(OC)c(C[C@@]2(N)NC3=C(C=C2)[C@H](N)CC3)cc1	BRI-01221
CN(C)C(=O)CCOc1ccc(Oc2ccnc3c2cncc3F)cc1	BRI-01224
CC(C)(C)OC(=O)NN([C@@H]1C[C@]2(C1)CCN(Cc1ccccc1)C2)C(=O)OC(C)(C)C	BRI-01223
Cc1c(Oc2ccc(cc2)N2CCCCC2)ccnc1/C(=C\N=C)/F	BRI-01225
COc1c(cnc(N)c1)[C@@H]1NCCN([C@H]1CO)C(=O)OC(C)(C)C	BRI-01227
Nc1ccc(nn1)C1CCNCC1	BRI-01228
Cn1ncc2c(cccc12)c1cc(ccn1)C(=O)OC(C)(C)C	BRI-01229
COc1c(Oc2cnc(cc2)C(F)(F)F)ccc(c1)C(=O)O	BRI-01231
COC(=O)c1cc(OC)c(cn1)c1ccc(cc1)C(F)(F)F	BRI-01226
COC(=O)c1cc(N(N)/C=C(\N)/c2cncn2C)c(C)cc1	BRI-01230
CC(C)(C)c1cc(NC(=O)C(C)(C)Oc2ccc(Cl)cc2)no1	BRI-01233
Clc1cc(cc(Cl)c1)S(=O)(=O)N(c1c2ccccc2ccc1C(=O)c1ccccc1)S(=O)(=O)c1cc(Cl)cc(Cl)c1	BRI-01232
C[C@H](Cc1ccc(cc1)C#Cc1cnc(cn1)c1ccc(Cl)cc1)NC(=O)C	BRI-01238
CCOC(=O)C[C@H](CCc1ccccc1)Nc1cc(C)ccc1[N+](=O)[O-]	BRI-01235
C[C@@H](NC(=O)OC(C)(C)C)C(=O)Nc1cc(Cl)c(F)c(Cl)c1	BRI-01236
OC(=O)c1cccc(Cc2nnc(o2)c2ccc(cc2)C#N)c1	BRI-01242
C[C@H]1N[C@@H](N(C1=O)c1cc(Cl)c(F)c(Cl)c1)C(C)(C)C	BRI-01237
CC(C)c1ccc(CC(C)(C)NC[C@H](O)[C@H]2Oc3ccccc3NC2=O)cc1	BRI-01241
CCOc1ncnc(c1)C#Cc1ccc(cc1)[C@H](C)NC(=O)C	BRI-01239
COc1ncc(C#N)c(S[C@H](C[C@H](N)CO)c2ccccc2)c1	BRI-01234
CN(C)CCNc1nn(Cc2ccc(F)cc2)c(=O)c(c1)C(=O)O	BRI-01240
OC(=O)c1cccc(Cc2nnc(s2)c2ccc(cc2)C#N)c1	BRI-01243
CCOC(=O)CCCC(=O)c1ccc(OC(F)(F)F)cc1	BRI-01244
FC(F)(F)c1ccc(cc1)C(=O)N1CCCNCC1	BRI-01247
CN(C)CCN(C(=O)Cc1ccccc1)c1ccc(cc1)[N+](=O)[O-]	BRI-01249
CN(C)CCCN1c2c(CCc3c1cccc3)cccc2	BRI-01245
CN(C(=O)CCN1CCN(CC1)C(=O)OC(C)(C)C)c1ccc(cc1)[N+](=O)[O-]	BRI-01248
CC(C)(C)OC(=O)N1CCC(CC1)C(=O)NCCCN1CCOCC1	BRI-01246
CC(C)(C)OC(=O)Nc1cc2ccc(cc2cc1)N([P@@](=O)(C)O)S(=O)(=O)c1cc(Cl)cc(Cl)c1	BRI-01252
OC(=O)c1cc(ccc1)N1CCC[C@@H]1C(=O)Nc1ccc(cc1)C#N	BRI-01250
COC(=O)c1cc(O[C@H](C)C(=O)OCc2ccccc2)ccc1	BRI-01251
CC(C)(C)OC(=O)NCCN1CCN(CC1)c1ccncc1	BRI-01254
C[C@H](N[S@](=O)C(C)(C)C)c1ccnc(c1)S(=O)(=O)C	BRI-01253
CN(CCC1CCN(CC1)c1ccncc1)C(=O)c1ccccc1	BRI-01255
CCN(CC)CC1CCN(CC1)c1ccc(cc1C)[N+](=O)[O-]	BRI-01257
CCN(CC)CC1CCN(CC1)c1ccc(NC(=O)OC(C)(C)C)cc1	BRI-01258
CNC(=O)c1ccc(cc1)c1cn(Cc2ccccc2)c(C)n1	BRI-01259
CC(C)(C)OC(=O)NCc1ccc(cc1)c1cn2ccccc2n1	BRI-01256
CC[C@@H](Cc1cc2c(OCC2)cc1)NS(=O)(=O)c1c(C)cc(C)cc1C	BRI-01261
CCc1n[nH]c2-c3n(C[C@@H](c12)C1CCCC1)c(nn3)C(C)(C)C	BRI-01262
CC(C)[C@H](NS(=O)(=O)c1c(C)cc(C)cc1C)C(=O)N1Cc2c(cccc2)C=C1	BRI-01263
Cn1nc(cc1c1nnc(s1)C(C)(C)S(=O)(=O)C1CCOCC1)C(C)(C)C	BRI-01260
Fc1ccc(cc1)C(=O)C1(CCNCC1)c1ccc(F)cc1	BRI-01266
O=C1O[C@@H]([C@@H]([N@]2CCCCC[C@@H]12)c1ccccc1)c1ccccc1	BRI-01264
OC(=O)[C@H]1CCCCN1C(=O)c1ccc(cc1)C(F)(F)F	BRI-01265
COc1ccccc1CCc1ccnc(NC(=O)NC(=O)c2ccccc2)c1	BRI-01268
CCCN(C)S(=O)(=O)c1ccccc1N1CC=Cc2c1cccc2	BRI-01267
Cc1c(cccc1)/C(=C\c1cc(NN(C(=O)OC(C)(C)C)c2nccc(C[C@](O)(c3ccccc3)c3c(C)cccc3)c2)ncc1)/c1ccccc1	BRI-01270
CCOc1ccc(cc1)c1ccc(cc1)[C@@H](C)C(=O)Nc1cc(C)nn1C	BRI-01271
Cc1ccc(cc1)[C@@H](O)Cc1cc(ncc1)N([C@H]([C@H](O)c1ccc(C)cc1)c1cc(N)ncc1)C(=O)N	BRI-01269
CC(C)(C)c1nnc(NC(=O)C(C)(C)CS(=O)(=O)C2CCOCC2)s1	BRI-01273
Cc1cc(ccc1)C(F)(F)COCCCCCCNC[C@H](O)[C@]1(CO)C=CC=C[C@H]1O	BRI-01274
CC(=CCN1[C@H](N(NC(=O)c2ccccc2)c2c1c(=O)[nH]c(=O)[nH]2)[N@@]1CCC[C@H](N)C1)C	BRI-01275
CC(C)(C)OC(=O)N1CCC(CC1)c1cc(n[nH]1)c1ccco1	BRI-01276
CN1C[C@H](CCC1=O)N(C[C@H]1CC=CC=C1)Cc1ccccc1	BRI-01280
NC(=O)c1c(NC(=O)[C@H]2CC[C@H]2C(=O)N2CCCCC2)n(nc1)C1CCC(F)(F)CC1	BRI-01279
COc1ccc(COc2cc(OC3CC3)nc3c(C)c(OC)ccc23)cc1	BRI-01278
FC(F)(F)c1coc(NC(=O)[C@@H]2CCC(=O)N2c2ccc(Cl)cc2)n1	BRI-01281
C[C@@H]1CCCN(C1)c1cc(=O)n(C)c(=O)n1Cc1c(cccc1)C#N	BRI-01277
OC(=O)c1ccc(s1)c1cn(nc1)C(c1ccccc1)(c1ccccc1)c1ccccc1	BRI-01283
CCCCOC(=O)[C@@]1(CCOC1)NC(=O)c1cc(=O)[nH]nc1	BRI-01284
CN1CCc2c(C1)cc(NC(=O)c1cc(CNC(=O)C3=NC4=CC=NC(=O)[C@H]4C=C3)ccc1)cc2	BRI-01282
CCCS(=O)(=O)Nc1ccc(F)c(N2C=C(C=CCC[C@H]2C)c2cnc(N)cc2)c1F	BRI-01287
CC(=O)Nc1c(Cl)c(NS(=O)(=O)[C@H]2COC=C2)ccc1F	BRI-01286
CN(CCC(=O)Nc1ccc(cc1)N1CCN(CC1)c1ccncc1)C(=O)OC(C)(C)C	BRI-01285
Cc1c(cc2CC(=O)Nc2c1)S(=O)(=O)c1ccc(F)cc1	BRI-01289
C[C@@H](Cc1ccc(cc1)c1cc(C)c2n(C)c(=O)oc2c1)NC(=O)C	BRI-01288
CCNC(=O)C#Cc1ccc2c(OC(=O)/C/2=C(\Nc2ccc(CN(C)C)cc2)/c2ccccc2)c1	BRI-01290
CCOC(=O)c1nccc(Nc2cc(ccc2)C(F)(F)F)c1C	BRI-01293
CCNC(=O)N(C)[C@H]1CC[C@](C1)(C(=O)O)c1ccc(cc1)c1ccccc1	BRI-01291
CC1=C(CNN=C1C(=O)O)NC[C@H]1CCC[C@H](O1)c1ccc(OC(F)(F)F)cc1	BRI-01292
CCOC(=O)C(=O)CC(=O)c1cc(CCc2ccccc2)ccc1	BRI-01295
CCOC(=O)c1c(C)c(OCc2ccc(cc2)C(C)(C)C)ccn1	BRI-01294
C[C@@H](CN1C(=O)c2c(cccc2)C1=O)c1ccc(F)c(F)c1	BRI-01296
CCc1c(cc(CN2CCCC(F)(F)C2)cn1)C(F)(F)F	BRI-01298
CC(C)(C)OC(=O)N1C[C@H](C(=O)C(F)(F)F)C(=O)C(C)(C)C1	BRI-01299
CC(C)n1cnc2c1c1cc(CNC(=O)OC(C)(C)C)ccc1nc2	BRI-01297
CC(C)(C)OC(=O)N1Cc2c([nH]nc2C(F)(F)F)C(C)(C)C1	BRI-01300
CCOC(=O)/C(=C/N(CCO)/N=C/c1ccc(OC)cc1)/N	BRI-01302
COCCN/C=C\1/C(=O)N(C)c2cccc(Cl)c2N(C2=CCCC=C2)C1=O	BRI-01301
COC(=O)c1c(N(C)c2ccc(F)cc2[N+](=O)[O-])c(cs1)C#N	BRI-01303
CC(C)(C)OC(=O)N1CCC(CC1)[N@]1CC[S@](=O)CC1	BRI-01305
CC(C)(C)c1noc(c1)C(=O)NCC(C)(C)S(=O)(=O)C1CCOCC1	BRI-01272
CN1[C@@H]2N=CN(C3CC3)[C@H]2C(=O)N(c2ccccc2)c2c1ccc(Cl)c2	BRI-01304
Cc1ccc(OCC(=O)OC(C)(C)C)nc1c1c(F)cc(F)cc1	BRI-01308
Cc1nn(cn1)c1c(cc(Cl)cc1)[C@@]12Nc3c(ccc(c3)c3cnc(N)nc3)N1C(C)(C)O2	BRI-01306
CCC(=O)N[C@H]1CC[C@H](C1)C(=O)N(C)c1ccc(cc1)c1nc2c([nH]1)C=CCC2	BRI-01307
Cc1ccc(cc1)S(=O)(=O)N[C@H]([C@H](N)c1ccccc1)c1ccccc1	BRI-01310
Cc1c(CC(=O)O)c(c(C)c(n1)[C@@H]1CN2C=C(Cl)C=CC2=N1)c1ccc(Cl)cc1	BRI-01311
CC(C)[C@@H]1CCCCN1C(=O)CN1CCS(=O)(=O)CC1	BRI-01312
CCc1c(cc(Cc2cc3c(OCCO3)cc2)cn1)C(F)(F)F	BRI-01309
CS/C(=N/C(=O)OCc1ccccc1)/NC(=O)OCc1ccccc1	BRI-01317
O=C(OCc1ccccc1)[C@@H]1CCCCN1C(=O)N1CCS(=O)(=O)CC1	BRI-01313
C/C=C(\Nc1noc(c1)C(C)(C)C)/[C@@H]1CCCN(C1)C(=O)OC(C)(C)C	BRI-01314
O=C(N(C1CC1)C1CCNCC1)c1ccc(nn1)n1ccnc1	BRI-01318
F[C@H]1CN(CC[C@H]1NC1CC1)c1ncc(cn1)C(F)(F)F	BRI-01319
O=C(NC1=N[C@H](CS1)C1CCCCC1)[C@@H]1CCCCN1CC1CCOCC1	BRI-01315
C1Cc2cccnc2[C@H]1Oc1ccc(Oc2ccc(cc2)c2ccn[nH]2)cc1	BRI-01321
Cc1nc2ccc(F)cc2n1c1ccc(cc1)n1nc(C(F)F)c2c1CCCC2	BRI-01316
CCOC(=O)c1c(C)c(O)nc(n1)C1CCN(CC1)C(=O)C	BRI-01320
C(Oc1ccc(Oc2ccc(cc2)c2ccn[nH]2)cc1)C1=CN[C@@H]2C=CNC2=C1	BRI-01322
NC(=O)c1ccc2cc3-c(cccn3Cc3ccccc3)c2c1	BRI-01323
COC(=O)c1ccc(CN2CCOCC2)cc1OC(F)(F)F	BRI-01324
CCOC(=O)C[C@]1(CCN(CCC1=O)C(=O)OC(C)(C)C)C(=O)OCC	BRI-01326
CC(=O)On1nc(cc1c1ccccc1)c1cc(C)c(F)cc1	BRI-01325
C(N1CCc2c(CC1)c(ncn2)c1ccccc1)c1ccccc1	BRI-01327
Cc1cnc(o1)N1CCCCC1	BRI-01331
CC1(CCN(Cc2ccccc2)CC1)Nc1ccccc1[N+](=O)[O-]	BRI-01330
CC(C)(C)OC(=O)N1CCc2c(CC1)nnc(c2)c1ccccc1	BRI-01328
FC(F)(F)C(=O)O[C@@]1(CNNC2(CCCCC2)C1)C(=O)c1cccc(Cl)c1	BRI-01333
Cc1cc(ccc1)c1nc(n[nH]1)C(=O)N1CCNCC1(C)C	BRI-01335
Cc1coc(n1)[C@H]1CNCCN1C(=O)OC(C)(C)C	BRI-01332
CCn1cc(nc1CC(=O)N1CCN(CC1)c1ncccn1)c1ccc(F)c(C)c1	BRI-01337
CCOC(=O)CC(=O)N(CC(=O)c1ccc(F)cc1)c1ccc(F)cc1	BRI-01336
CCOC(=O)CC(=O)N([C@@H](C)c1ccc(F)cc1)c1ccc(F)cc1	BRI-01334
CCOC(=O)C(c1nccn1c1ccc(F)cc1)c1nccn1c1ccc(F)cc1	BRI-01340
CCO[C@H]1CC(=CCN1C(=O)OC(C)(C)C)c1ccncc1	BRI-01341
C(N1CCc2c(CC1)nc(Nc1ccccc1)nc2)c1ccccc1	BRI-01329
CCN(CC(=O)c1ccc(F)c(C)c1)C(=O)COCc1ccccc1	BRI-01339
CCn1cc(nc1COCc1ccccc1)c1ccc(F)c(C)c1	BRI-01338
Cn1cc(CNC(=O)C2=CC[C@H](OC3CCNCC3)C=C2)c(C)n1	BRI-01344
CCO[C@H]1C[C@H](CCN1C(=O)OC(C)(C)C)c1ccncc1	BRI-01342
CN1[C@H](N=C(NC2(CO)CC2)C2=C1CCS2(=O)=O)[N@]1CC[C@@H](CC1)c1ccc(Cl)cc1	BRI-01343
CCCCOC(=O)OCCC[C@H](C)OC(=O)c1ccc(Cl)cc1	BRI-01347
CC(C)(C)OC(=O)N1CCC(CC1)N(C1CC1)C(=O)c1c[nH]cn1	BRI-01349
CCc1ncnc(c1)N1CCNCC1	BRI-01345
COC(=O)C1(COC1)N(Cc1ccccc1)Cc1ccccc1	BRI-01346
CC(C)(C)OC(=O)N1CCC(CC1)N(C1CC1)C(=O)c1ccc(o1)c1cccc(c1)[N+](=O)[O-]	BRI-01350
CCOC(=O)C(=O)NCC(=O)c1ccc(cc1)S(=O)(=O)C	BRI-01348
CN[S@@](=O)c1ccc(CN2C(=O)c3c(cccc3)C2=O)cc1	BRI-01351
OC(=O)C([C@H](N(Cc1ccccc1)Cc1ccccc1)c1ccc(cc1)C(F)(F)F)C(=O)O	BRI-01354
CC(C)(C)OC(=O)[N+]1(CCCCC1)N(C1CC1)C(=O)c1ccc(cc1)c1ccco1	BRI-01353
O=C1COC2(CCN(CC2)S(=O)(=O)N2CCC(CC2)c2cc3ncccc3cc2)CN1C1CC1	BRI-01355
NC(=O)c1ccc(NC(=O)CN2CCC(CC2)NC(=O)O)cc1	BRI-01356
Cc1ccc(NC(=O)c2c(C(=O)NC(C)(C)C#N)c(Cl)ccc2)c(C)c1	BRI-01359
CC(C)(C)OC(=O)c1ccc(NC(=O)c2csnn2)cc1	BRI-01360
OC(=O)N1CCC(CC1)N(C1CC1)C(=O)c1cnc(nc1)c1cnco1	BRI-01357
[O-]c1c(c2cc(cc(Cl)c2)C(F)(F)F)c(=O)n2ccccc2[n+]1Cc1cncnc1	BRI-01358
[O-][N+](=O)c1ccc(cc1)C(=O)CNC(=O)c1cc(cc(c1)C(F)(F)F)C(F)(F)F	BRI-01361
[O-][N+](=O)c1cc2c(cc1S(=O)(=O)c1ccccc1)nc[nH]c2=O	BRI-01363
CC(C)(C)OC(=O)Nc1ccccc1C(=O)c1ccc(Cl)cc1	BRI-01365
CC(C)(C)OC(=O)N1CCC(=CC1)c1c(cc(Nc2n[nH]c(N)n2)cc1Cl)C(F)(F)F	BRI-01364
Cc1c(c(C)no1)C1=C[C@H]([C@@H](CC2CCOCC2)C=C1)c1ccccc1	BRI-01366
COc1c2[C@H](OC(=O)c2ccc1c1c(C)onc1C)c1ccccc1	BRI-01367
[O-][N+](=O)c1ccc(cc1)c1c[nH]c(n1)c1cc(cc(c1)C(F)(F)F)C(F)(F)F	BRI-01362
Cc1ccc(cc1)S(=O)(=O)CC1CC2(C1)CN(C2)C(=O)OC(C)(C)C	BRI-01368
CC(C)(C)OC(=O)NC1CCN(Cc2ccnc(c2)C(=O)O)CC1	BRI-01369
NC(=O)[C@H]1CCNc2cc(cnc12)c1cncc(CC(=O)O)c1	BRI-01371
CC(C)(C)OC(=O)NC1CCN(Cc2cnc(cc2)C#Cc2cnccc2)CC1	BRI-01370
Cc1c(CC2(CCc3ccccc3CC2)C#N)ccc(Cl)c1	BRI-01372
CO[C@H]1CC[C@@]2(CC3=CC[C@@H](CCC4CC4)C=C3[C@@]32N=C(N)N(CC(N)(F)F)C3=O)CC1	BRI-01374
CN1C(=O)N[C@@]2(C1=O)C1=C[C@H](CC=C1CC12CCc2c(CC1)cccc2)OCC(F)(F)F	BRI-01373
CC(C)(C)OC(=O)N[C@@H]1CCCN(CC(=O)OC2CCCCC2)C1	BRI-01375
CCS(=O)(=O)c1cnc(CNC(=O)OC(C)(C)C)nc1	BRI-01381
CS(=O)(=O)c1ccc(CCC[N+]2(CCCc3ccc(cc3)S(=O)(=O)C)CCC[C@H](N)C2)cc1	BRI-01376
C[C@@H](NC(=O)COc1cc(CCC[N+]2(CCCc3cc(OCC(=O)N[C@@H](C)c4ncc[nH]4)ccc3)CCCCC2)ccc1)c1ncc[nH]1	BRI-01377
CN1CCC(CC1)Oc1ccc(c(NCCc2ncccc2)n1)[N+](=O)[O-]	BRI-01378
F[C@H]1COCC[C@@H]1N[C@@H]1CCN(CC1)C(=O)C1=C[C@H](CN=C1)NC[C@H]1CCC[C@H](O1)c1ccc(cc1)C(F)(F)F	BRI-01379
C[C@@H](Cn1ccc(n1)c1ccc(F)cn1)N(C)C(=O)c1c(ccc(F)c1)c1ncccn1	BRI-01380
Fc1c(ccc(c1)N1CC[N@](CC1)C1COC1)[C@H](CNC(=O)[C@]12CC[C@H](CC1)CN2)C#N	BRI-01383
Cn1c(C)c(c(=O)n(CCCO[C@H]2CCCCO2)c1=O)[N+](=O)[O-]	BRI-01385
CN1C=C(CCCO)C=C(Cc2ccccc2)[C@H]1c1cccc(OC(F)(F)F)c1	BRI-01388
CC1=NC2=C(CN1CCCO)C(=C(CN2)Oc1cccc(Cl)c1)Cc1ccc(Cl)cc1	BRI-01389
COc1c(Cc2ccc(F)cc2)c2c([nH]c(=O)oc2=O)cc1	BRI-01386
CC1=CC=CC2=C(N=CN[C@@H]12)C(C)(C)NC(=O)c1c2OCCNCc2ccc1	BRI-01391
CCOC(=O)[C@H](C#N)[C@@H](Cc1ccc(Cl)cc1)C(=O)c1cccc(Cl)c1	BRI-01384
Cc1c(CCCO)cc(s1)[C@H](O)c1c(Oc2cccc(OC(F)(F)F)c2)cc(Cl)cc1	BRI-01387
CN1CCc2c1ccc(c2Cc1ccccc1)c1cc(OC(F)(F)F)ccc1	BRI-01390
Cc1c(OCC(C)(C)NC(=O)[C@@H]2CN(CCO2)C(=O)OC(C)(C)C)cccc1	BRI-01392
CCC1(CCc2ccccc2)CCN(CC1)C(=O)NC1CCN(C)CC1	BRI-01394
NC(=O)c1cccc2c1ncc(c2)c1cncc2c1COC[C@@H]2O	BRI-01393
CCN1[C@@H](CN)N(CCCc2ccc(OCP(=O)(C)C)cc2)c2cc(OC)ccc12	BRI-01395
COCCNC(=O)N1CCC(CC1)Nc1ccccc1[N+](=O)[O-]	BRI-01396
CCN1[C@@H](CNC(=O)OC(C)(C)C)N(CC)c2c(cc(cc12)c1cn(C)nc1C)C(=O)N(CCOC)CCOC	BRI-01397
COCC(=O)N[C@@H]1CCN(CC1)[C@@H](C)C(=O)OC(C)(C)C	BRI-01398
CC(C)[C@H]1CC(=C(C(=O)CC2CCN(CC2)C(=O)OC(C)(C)C)C(=O)C1)O	BRI-01400
CC1(C)CC(=C(C(=O)Cc2ccc(OCCCS(=O)(=O)C)cc2)C(=O)O1)O	BRI-01401
C[C@H](O)CNc1c(cc(CC(=O)OCc2ccccc2)cc1)[N+](=O)[O-]	BRI-01399
COC(=O)Cc1ccc(OCCCC(=O)OC(C)(C)C)cc1	BRI-01402
CO[C@@H]1CC[C@]2(Cc3ccc(Oc4cc(Cl)cc(Cl)c4)cc3/C/2=C\C#N)CC1	BRI-01403
C[C@H]1CC(=O)C(=C(C1)NN(C)C(=O)OC(C)(C)C)C(=O)c1ccccc1	BRI-01404
O=C(OCc1ccccc1)/C=C/c1ccc(nc1)N1CCOCC1	BRI-01405
C1OCc2cc(ccc12)[C@H]1Cc2cc(ccc2O1)[C@H]1Cc2ccccc2CO1	BRI-01406
[nH]1c2cncnc2nc1c1cc2cn(cc2cc1)c1cc2cccn2cc1	BRI-01407
C1Cc2ccc(nc2CS1)N1CCc2ncc(cc2C1)N1CCc2ccncc2C1	BRI-01408
CS(=O)(=O)c1ccc(cc1)c1c2ccccc2c[n+]([O-])c1CO	BRI-01409
[nH]1c2ccccc2cc1c1ccc2cc(oc2c1)c1ccc2sccc2c1	BRI-01411
CC(C)(C)OC(=O)/N=C\c1ccc(cc1S(=O)(=O)C)C#N	BRI-01413
O[P@]1(=O)O[C@@H]2[C@@H](Cc3ccccc3[C@H]2c2c3CCCCc3cc(c3cc(cc(c3)C(F)(F)F)C(F)(F)F)c2O1)c1cc(cc(c1)C(F)(F)F)C(F)(F)F	BRI-01412
COC(=O)c1ccc(CN2C[C@@H]3C[C@@H]3C2=O)c(c1)C(F)(F)F	BRI-01414
CCOC(=O)/C(=C/N(N)Cc1ccc(CO[S@@](=O)C)cc1)/N	BRI-01415
CC(C)(O)c1cccn(Cc2ccc(Cn3cc(nn3)C(=O)O)cc2)c1=O	BRI-01416
CC(C)(O)c1cccn(Cc2ccc(CN(N)/C=C(\N)/C(=O)O)cc2)c1=O	BRI-01417
O=[S@]1Cc2ccc(cc2C1)N1Cc2ccc(cc2C1)[C@@H]1Cc2ccccc2N1	BRI-01418
CC(=O)O[C@H](CC1=CCOCC1)C(=O)OCc1ccccc1	BRI-01422
O=[S@]1C[C@H](Nc2ccccc12)c1ccc2c(N[C@@H](CS2(=O)=O)c2ccc3OCCOc3c2)c1	BRI-01419
C1Cc2cc(ccc2CO1)[C@H]1COc2cc(ccc2C1)N1CCc2ccccc2C1	BRI-01420
c1cn2ccc(cc2c1)c1ncc2nc(ccc2c1)c1nn2ccccc2c1	BRI-01424
C[C@@H](CO)NCC[C@H](OC(=O)c1c(cccc1)n1nccn1)C(C)C	BRI-01423
[nH]1c2cnccc2nc1c1cn2nc(nc2cc1)c1cn2cnnc2cc1	BRI-01421
CC(=O)C[C@H](n1cccn1)N1CCCC[C@@H]1N	BRI-01425
CCCC(=O)N(C)Cc1c(nc2ccccn12)c1ccc(Cl)cc1	BRI-01427
CNC(=O)c1cc2c(CCN[C@H]2OC(=O)C(F)(F)F)cc1	BRI-01429
CC(C)(C)[S@@](=O)NC1(COC1)c1cc2c(cc1)c(CCCCO[C@H]1CCCCO1)c(CO)nc2	BRI-01410
CCCCOC(=O)N[C@H](CCC(=O)OC)n1nccc1C#N	BRI-01426
COC(=O)c1cccn1CC[C@@H](N)C(=O)N1CC[C@H](C)CC1	BRI-01428
CCCC1=CC=C(Cl)[C@@H]([C@]1(Cl)n1cccc1)S(=O)(=O)N	BRI-01430
CCCNS(=O)(=O)c1c(Cl)ccc(n2cccc2)c1Cl	BRI-01431
CCCCN(C(=O)O)c1cc2c(cc1)cc(cc2)c1ncccn1	BRI-01432
Cc1c(cc(F)cc1)C(C)(C)C[C@@](O)(CN1CCc2c(C1)[nH]cc2)C(F)(F)F	BRI-01433
CCN1C[C@@H](CC1(OC(=O)C)OC(=O)C)c1ccc(OC)c(OC2CCCC2)c1	BRI-01434
COc1ncc(cn1)c1ccccc1N1CCN(CC1)C(=O)CNc1nc(ns1)C(C)(C)C	BRI-01436
CCCCNc1c(cc(Cl)cc1)C(=O)NCCc1ccc(cc1)c1ccc(cc1)C(=O)O	BRI-01437
CCOC(=O)/C=C\1/C[C@@H](CN1)c1cc(OC2CCCC2)c(OC)cc1	BRI-01435
CCNc1ccccc1c1ccccc1	BRI-01438
CCC[C@](N)(Cc1c(cccc1)c1ccccc1)C(=O)OCC	BRI-01439
O[C@@]1(C[C@@H]2CC[C@H](C1)N2Cc1ccccc1)c1ccc(F)cc1	BRI-01440
CC1=C[C@H](Cc2ccccc2)N(CCC1)C(=O)OC(C)(C)C	BRI-01441
C1CCC(CC1)PC1CCCCC1	BRI-01442
CC(C)c1csc(COc2cccc(CN(CCCCNS(=O)(=O)c3ccc(Cl)cc3)S(=O)(=O)c3c(cccc3)C(=O)O)c2)n1	BRI-01443
C[C@@H](C[C@H](C)P(c1cc(C)cc(C)c1)c1cc(C)cc(C)c1)P(c1cc(C)cc(C)c1)c1cc(C)cc(C)c1	BRI-01444
Nc1c(nc2ccccc2c1N)C1CCN(Cc2ccccc2)CC1	BRI-01445
COC(=O)[C@H]1CCN(CC1)C(=O)N1[C@@H]2CC[C@H]1C[C@H](C2)c1ccc(F)cc1	BRI-01448
Cc1ccc(cc1)S(=O)(=O)n1ccc2c1ncc(c2)c1ccc(s1)C#N	BRI-01447
C1CCN(C1)P(On1ccnn1)(N1CCCC1)N1CCCC1	BRI-01449
C[C@H]1CCN(CC1)C(=O)[C@@H](CCNC(=O)O)c1ncccc1	BRI-01451
C1CCN(C1)P(On1cc(nn1)c1ccccc1)(N1CCCC1)N1CCCC1	BRI-01450
CCCCNc1cncc(c1)S(=O)(=O)C	BRI-01453
CC(C)C[C@@H]([C@H](C(=O)N)[S@](=O)O)c1cnc(s1)S(=O)(=O)C	BRI-01454
Cc1c(cnn1c1ccc(F)c(Cl)c1)C(=O)OC(C)(C)C	BRI-01455
CC(C)C[C@H](C[C@H](C(=O)N)[S@@](=O)O)c1nc(ccc1)C(F)(F)F	BRI-01456
C[C@@H]1CCN(CC1)C(=O)[C@@](CCOC(=O)N)(c1c(Cl)cccc1)C(C)(C)C	BRI-01452
[O-]C(=O)Cc1cc2c(C[C@@H](CNS(=O)(=O)c3ccc(Cl)cc3)C2)cc1	BRI-01458
Cc1c(C)cc(o1)C(=O)NCC(=O)N1CCN(CC1)c1ccccc1c1ccccc1	BRI-01459
CN(C)c1ccc(cc1C)c1nc(c2n[nH]cc2CCO)c2cccnc2c1	BRI-01457
CCC(=O)N[C@H]1CC[C@H](C1)C(=O)NCc1ccc(cc1)c1ccccc1	BRI-01460
O=C(CN1CNc2ccccc12)N1CCN(CC1)c1ccccc1c1ccccc1	BRI-01461
CC(C)(C)OC(=O)N(C(=O)OC(C)(C)C)c1ncc(cc1)C(=O)O	BRI-01462
N[C@]1(CCO[C@@H]1[C@](O)(C(=O)O)c1ccccc1)C(=O)OCCc1ccccc1	BRI-01463
CN1CCC(CC1)c1c(c(n[nH]1)c1ccc(Cl)cc1)c1ccncn1	BRI-01464
Cc1c[n+]([O-])ccc1C[C@H](c1ccc(cc1)C(O)(C(F)(F)F)C(F)(F)F)c1ccc(OC(F)F)c(OC(F)F)c1	BRI-01465
CC(C)(C)OC(=O)NC1(CC1)c1ccnc(c1)S(=O)(=O)C	BRI-01467
COC[C@]1(CC[C@@H](C[C@@H](c2ccccc2)c2ccc(C)nn2)C(=O)O1)c1ccccc1	BRI-01466
CS(=O)(=O)c1cc(CN)ccn1	BRI-01468
FC(F)(F)c1cnc(Nc2ccc(Cl)c(Cl)c2)nc1CNCCN1CCCC1=O	BRI-01470
Fc1cccc(F)c1NC(=O)c1cc(F)c(cc1)n1nc(cc1C1CC1)C(F)(F)F	BRI-01469
COCCCOc1nc(OC2CCOCC2)c(cc1)[N+](=O)[O-]	BRI-01472
CC1(C)N=C(N)O[C@](C)(c2cc(NC(=O)c3ncc(OCC4CC4)nc3)ccc2F)C1(F)F	BRI-01476
CCOC(=O)C(=O)Cc1c(cc(cc1)C(=O)OCC)[N+](=O)[O-]	BRI-01474
Cn1cc(N)nc1C(=O)NC1CCCC1	BRI-01475
Cn1c(Nc2c(F)cccc2F)nc2cc(ccc12)C(=O)O	BRI-01473
NC1=N[C@@]([N@@]2CCc3c(C2)nc[nH]3)(C(=CN1)N)c1ccc(CN2CCCCC2)cc1	BRI-01471
CCOC(=O)[C@@H]1C[C@H]1C1=CC(C)(C)C=C(NC(=O)OC(C)(C)C)N=C1	BRI-01478
CCOC(=O)[C@@H]1C[C@H]1c1cnc(NC(=O)OC(C)(C)C)cc1	BRI-01477
C[C@H](CCCn1nc2C[C@H](C)CC(=O)c2c1c1ccccc1)CCCn1nc2C[C@@H](C)CC(=O)c2c1c1ccccc1	BRI-01480
CS/C(=N/CC(=O)OCc1ccccc1)/NCC(=O)OCc1ccccc1	BRI-01479
CN1C[C@H]([C@@H](C1)c1cccc(OC(F)(F)F)c1)c1ccccc1	BRI-01481
COC(=O)CSc1cc2c(ccc(c2)[N+](=O)[O-])n(C)c1=O	BRI-01485
C[C@@H]1CN(Cc2ccccc2)C[C@@H](CF)N1Cc1ccccc1	BRI-01483
C/C=C/1\CN(Cc2ccccc2)C[C@@H](CO)N1Cc1ccccc1	BRI-01484
Cc1ccc(cc1)S(=O)(=O)NN=C1CCS(=O)(=O)CC1	BRI-01486
Cc1cc(ccc1)c1nc(C)nc2c1cc(cc2)n1nnc2ccccc12	BRI-01489
CC[C@@H](CCNC(=O)OC(C)(C)C)n1[nH]c(c1)C1=CC[C@H](N)[C@H](CN[C@@H](C)C2=CCCC(=C2)C(F)(F)F)C1	BRI-01487
COCC(=O)N1CC[C@H](C1)[C@H]1C=C(CN[C@H](C)[C@@H]2CCC(=C2)C(F)(F)CO)[C@H](N)C[C@@H]1OC	BRI-01488
COc1cc(ccn1)c1cc2c(cc1OC)nc(C)nc2c1cccc(C)c1	BRI-01490
CCOC(=O)[C@H]1C[C@@H]1c1ncc(NC(=O)OC(C)(C)C)cc1	BRI-01491
CCOC(=O)[C@H]1C[C@H]1C1=CC(C)(C)C=C(NC(=O)OC(C)(C)C)C=N1	BRI-01492
C[C@@H](O)[C@@]1(C[C@@H](CCO1)C(=O)O)S(=O)(=O)c1ccccc1	BRI-01494
Cc1ccc(nc1)c1ccc(cc1)c1c(F)cc(F)c(CN)c1	BRI-01493
OCc1cc(N2CCN(CC2)c2ccc(cc2)C#N)c(cc1F)C#N	BRI-01495
C1[C@@H](Oc2ncccc12)c1ccc2O[C@@H](Cc2n1)c1ncc2nc[nH]c2c1	BRI-01497
o1[pH]oc2c(c3c(cccc3)cc2S(c2ccccc2)(c2ccccc2)c2ccccc2)c2c1c(cc1c2cccc1)S(c1ccccc1)(c1ccccc1)c1ccccc1	BRI-01498
O=[S@@]1CCCc2ccc(cc12)[C@H]1CCc2cc(ccc2S1)C1=COc2ccccc2C1	BRI-01496
CC(C)(C)OC(=O)NN=C1C[C@@](CO)(CCOCc2ccccc2)C1	BRI-01500
Fc1cncc2c1nccc2Oc1ccc(cc1)N1CCn2ccnc2C1	BRI-01502
CN([C@@H]1CCCN(C1)c1ccc(O)cc1)C(=O)OC(C)(C)C	BRI-01503
CC(C)(C)OC(=O)NN[C@H]1C[C@@](CO)(CCOCc2ccccc2)C1	BRI-01499
CN(C)C(=O)Cn1cc(cn1)c1ccc(Oc2ccnc3c(F)cncc23)cc1	BRI-01501
C/C=C(/Oc1ccc(cc1)c1cn(CC(=O)N(C)C)nc1)\c1c(ccnc1)N=C	BRI-01504
CCN(CC(=O)OC(C)(C)C)[C@H]1CCCN(C1)c1ccc(O)cc1	BRI-01505
CCN(Cc1ccccc1)[C@@H](C)CO/C(=N/C=C(\C)/C(F)(F)F)/N=C	BRI-01506
CCN(Cc1ccccc1)[C@@H](C)COc1ccc(cc1)C(F)(F)F	BRI-01507
O=C(N1CCC(CC1)n1c(=O)[nH]c2c1cccc2)c1cc2c(CCCCC2)s1	BRI-01508
Cc1nc2nonc2c(N)c1Cn1ccc(n1)C(=O)N1CCC(F)(F)C1	BRI-01511
Clc1c(OCc2cccc(c2)C(=O)N2CCCCC2)cccc1	BRI-01509
O=[S@]1[C@H](COc2cc(ccc12)[C@H]1CSc2ccccc2O1)c1ccc2OCCS(=O)(=O)c2c1	BRI-01512
OCCc1c(CO)cc([C@H](CO)c2c(F)ccc(CO)c2)c(F)c1	BRI-01510
COC[C@H]1CN(CCN1C(=O)OC(C)(C)C)C1=C(OC)C=C(NC1)n1c(C)ccc1C	BRI-01514
OC(=O)c1ccc(Oc2cc(F)c(cc2)C(F)(F)F)cc1	BRI-01513
COC1=C(CNC(=C1)C(=O)N1CC[C@H](CC1)C1=NN[C@@H](N)C=C1)c1cccc(F)c1	BRI-01515
NC1=CC=C(CCC=N1)[C@H]1CCN([C@H](CO)C1)C(=O)c1c(F)cc(Oc2ccc(F)cc2)c(F)c1	BRI-01517
O=[S@@]1COc2cc(ccc12)[C@@H]1Oc2ccc(cc2S1)C1Oc2ccccc2O1	BRI-01522
COC(=O)c1ccc(Oc2ccc(OCCCOC(=O)c3ccc(F)cc3)cc2)cc1	BRI-01516
COc1c(cncc1)c1cc(cc(n1)C#N)[C@@H](O)OC(C)(C)C	BRI-01519
CC(C)(C)OC(=O)c1ccnc(c1)c1c(OC(F)(F)F)cccc1	BRI-01518
C1Oc2c(C[C@H]1c1ccc3[nH]c(nc3n1)c1ncc3nc[nH]c3c1)ocn2	BRI-01523
CN[C@H]1CCN(C1)C(=O)c1cnc(F)cc1	BRI-01524
COC(=O)c1nc(cc(c1)C(=O)OC(C)(C)C)c1cn(C)nc1	BRI-01520
CC(C)(C)OC(=O)c1ccnc(c1)c1csc2ccccc12	BRI-01521
OC(=O)c1cnc(NCc2cnc3ccccn23)cc1	BRI-01525
CN[C@@H](CC(C)(C)F)C(=O)O[C@H](C)C(=O)CCc1ccccc1	BRI-01526
CN1CCN(CC1)C(=O)CC(c1ccc(Cl)cc1)(c1ccc(Cl)cc1)c1ccc(Cl)cc1	BRI-01527
CCCc1nc2c(C)cc(cc2n1Cc1ccc(cc1)c1ccccc1C#N)c1nc2ccccc2n1C	BRI-01528
OC(=O)[C@H](OC(=O)CNC(=O)c1ccccc1)c1ccccc1	BRI-01530
C[C@@H](CC(C(=O)N)(c1ccccc1)c1ccccc1)N(C)C	BRI-01529
OP(=O)(O)CNC(c1ccccc1)(c1ccccc1)c1ccccc1	BRI-01532
CN1CCc2c(C1)ccc(c2)N1C[C@H](CNC(=O)c2ccc(Cl)s2)OC1=O	BRI-01533
OP(=O)(O)CNS(=O)(=O)c1cc(Cl)cc(Cl)c1	BRI-01531
CC(C)(C)c1noc(NC(=O)C(C)(C)Oc2ccc(cn2)C(F)(F)F)c1	BRI-01534
CN(CCc1cc(cc(c1)C(F)(F)F)C(F)(F)F)C(=O)[C@@H](N1CCN(CC2CC2)CC1)c1ccccc1	BRI-01535
CCN(CC)CCOCc1nc(COc2ccc(cc2)C(=O)Nc2c(C)ccc(c2)C(=O)NC2CC2)ccc1	BRI-01538
C[C@]12CC[C@H]3[C@@H](CC=C4C[C@H](CC[C@]34C)O[C@H]3O[C@@H]([C@@H](O)[C@H](O)[C@H]3O)C(=O)O)[C@@H]1CCC2=O	BRI-01536
C1CCC(CC1)NC1CCCCC1	BRI-01537
C[C@H](Cc1ccc(cc1)C#Cc1ccc(nn1)c1ccc(Cl)cc1)NC(=O)C	BRI-01541
COc1c(P(C2CCCCC2)C2CCCCC2)c(c(OC)cc1)c1c(cc(cc1C(C)C)C(C)C)C(C)C	BRI-01539
C[C@H](CC1=CC[C@@H](C=C1)C#CC1=C[C@H](CC=C1)C(=O)N1CC[C@@H](C1)c1ccncc1)NC(=O)C	BRI-01540
O=C(OCc1ccccc1)N1CC(C1)c1nc2c(o1)cccc2	BRI-01544
C[C@H](Cc1ccc(cc1)C#Cc1ccc(cc1)c1cnco1)NC(=O)C	BRI-01542
CCCOc1cnc(cc1)c1ccc(C[C@H](C)NC(=O)C)cc1	BRI-01543
CC(C)(C)OC(=O)[C@@H]1CCC(=O)N1c1ccc(nc1)C(F)(F)F	BRI-01545
CC(=CCN1CCC(N)CC1)C	BRI-01546
NC(=O)c1nc(c(s1)N1C[C@@H](C[C@H]1C(=O)O)[C@@H](O)C1CCOCC1)c1ccc(Cl)cc1	BRI-01547
COc1ccc(cc1)C(=O)C1CNC1	BRI-01549
CC[C@H](C(=O)C1=CC=C[C@@](O)(C1)NCc1ccccc1)C(C)(C(=O)O)C(=O)O	BRI-01550
OC(=O)c1cc(CN2CNC(=C2)c2ccc(cc2)C#N)ccc1	BRI-01552
Fc1c(CN2CC[C@@H](C2)OC(=O)N2CCCCC2)cccc1	BRI-01551
C1NCC1c1nc2c(s1)cccc2	BRI-01548
CC(=O)O[C@H]1CCC[C@@H](O1)c1ccc(OC(F)(F)F)cc1	BRI-01553
OC(=O)O[C@]1(C[C@@H]2CC[C@H]1C2)NC(=O)c1ccc(Cl)s1	BRI-01557
N[C@]1(CCO[C@H]1CCc1ccccc1)C(=O)O	BRI-01554
COC(=O)C1(CCN(CC1)C(=O)O)N(C(=O)O)c1cncnc1	BRI-01561
COc1cc(Cl)c(Oc2ccc(CN)c(Cl)c2)cc1	BRI-01555
CC(=O)N1CCC(CC1)(NC(=O)c1cncnc1)OC(=O)O	BRI-01556
CCOC(=O)c1nn(c(C)c1)c1c(F)cc(cc1Cl)C(F)(F)F	BRI-01560
COC(=O)[C@](C)(Cc1cn(C)cn1)NC(=O)c1cncnc1	BRI-01558
Fc1cc(ccc1c1ccccc1)c1nc(no1)c1ccc(CN2CCC(CC2)(C(=O)NC2CCCCC2)C(=O)OCc2ccccc2)cc1	BRI-01559
CC(C)c1nn(c(NC(=O)Nc2cc(Oc3nccc(n3)c3cn(C)nc3)c(C)cc2F)c1)c1ccc(cc1)C#N	BRI-01562
CC(C)(C)OC(=O)N1CCC(O)(CS(=O)(=O)NC(c2ccccc2)c2ccccc2)CC1	BRI-01564
COc1c(OCCO)cc(Cl)c(CNC(=O)NCc2ccc(cc2)C(C)(C)C)c1	BRI-01565
Cc1c(CC(=O)O)c2c(nccc2)n1CCCc1ccccc1	BRI-01566
OC(=O)c1ncccc1c1ccc2c(c1)C(=O)CC[S@@]2=O	BRI-01569
CCOC(=O)Oc1ncnc(c1)N1CCC(CC1)C1=Cc2c(N[C@@H]1O)cccc2	BRI-01563
COc1ccc2C[C@H]3[C@@H](C)[C@](C)(CCN3C(=O)c3ccc4nc[nH]c4c3)c2c1[N+](=O)[O-]	BRI-01567
CNC(=O)[C@H]1CN(C(=O)O1)c1cc2c(N3CCC(=O)N=C3O2)c(F)c1	BRI-01570
CC(C)(N)CC[C@H]1CC[C@@H](CC1)[C@H]1CC[C@H](CC(C)(C)N)CC1	BRI-01568
NC1=N[C@H]2CCN(Cc3ccc(cc3)[N+](=O)[O-])CC[C@@H]2S1	BRI-01575
FC(F)(F)c1cccc2c(ccnc12)N1CCCN(CC1)C(=O)N1CCOCC1	BRI-01573
CN(CC(=O)[C@H]1C(=O)Nc2c1cc(cc2)C(=O)OCc1ccccc1)c1ccccc1[N+](=O)[O-]	BRI-01571
CC(C)(C)OC(=O)N1CCCN(CC1)C(=O)Nc1ccc(cc1)C(F)(F)F	BRI-01572
COCCC(N)(CCOC)C(=O)N(C)c1ccc(cc1)[N+](=O)[O-]	BRI-01574
NN1CCC2=C(NC[C@H](Cc3ccc(cc3)[N+](=O)[O-])N2)C=C1	BRI-01577
COC(=O)c1cccc(c1)[C@H]1CCCN1C(=O)OC(C)(C)C	BRI-01580
CCCC[C@@H](CC)N(Cc1ccc(cc1)[N+](=O)[O-])Cc1ncccc1	BRI-01578
CN(Cc1ccc(cc1)[N+](=O)[O-])[C@@H]([C@H]1CCCO1)[C@H]1CCCO1	BRI-01576
CCOC(=O)c1cc2c(cc1)nc(C)n2c1nc(cs1)c1ccccc1	BRI-01581
COC(=O)[C@]12CC[C@](C)([N@](C1)N(C)c1c2cccc1)C(=O)C(F)(F)F	BRI-01579
Cc1c(CO[C@H]2C[C@H](S[C@@H]2C(=O)O)[C@]2(C)Nc3ccc(Cl)cc3N2)cccc1	BRI-01582
Cc1nc2c(cc(Cl)cc2)n1[C@H]1C[C@H](OCc2c(C)cccc2)[C@H](S1)C(=O)O	BRI-01583
CCOc1c(scc1)C1=N[C@H]([C@H](N1C(=O)N1CCN(CC(=O)N(C)C(C)C)CC1)c1ccc(Cl)cc1)c1ccc(Cl)cc1	BRI-01584
Cc1ccc(Nc2ccc(cc2S(=O)(=O)NC(=O)NC(C)(C)C)[N+](=O)[O-])cc1	BRI-01585
Nc1c(OCCc2cccc(c2)C(F)(F)F)c2c(cn1)c(co2)c1c[nH]nc1C1CCNCC1	BRI-01588
FC(F)(F)c1cc(Nc2c(cccn2)C(=O)C[C@H]2OC(=O)c3c2cccc3)ccc1	BRI-01589
CC[C@H](N[S@](=O)C(C)(C)C)c1ccc(nc1)S(=O)(=O)C	BRI-01590
NS(=O)(=O)c1cccc(CCCOCCCCCCCNC[C@@H](O)c2ccc(O)c(CO)c2)c1	BRI-01586
CCCCOC(=O)N1CCN(CC1)C(=O)[C@H](CCC(=O)OC(C)(C)C)NC(=O)c1cc(O[C@H](C)C(=O)N2CCC[C@H]2c2ccc(F)cc2)c2ccc(C)cc2n1	BRI-01587
CNCCC(=O)Nc1ccc(cc1)N1CCC(CC1)c1ccncc1	BRI-01591
CN(CCN1CCN(CC1)c1ccncc1)Cc1ccccc1	BRI-01592
CNCCC(=O)NC1=CC[C@@H](C=C1)N1CCN(CC1)c1ccncc1	BRI-01593
O[C@@H](C(=O)O)c1ccccc1	BRI-01594
CC1CCN(CC1)c1nn2cc(cnc2n1)c1c(F)cc(F)cc1F	BRI-01596
CC(C)Oc1cccc(OC(C)C)c1c1ccc(C2CCCCC2)c(C2CCCCC2)c1P	BRI-01598
CC(C)(C)c1cc(NC(=O)C(C)(C)c2c[nH]c3ccc(Cl)cc23)no1	BRI-01595
CC(C)(C)c1noc(c1)/C(=N/NC(=O)C(C)(C)S(=O)(=O)c1ccc(Cl)cc1)/N	BRI-01599
CC(C)(C)c1cc(no1)C(=O)COC(=O)C(C)(C)S(=O)(=O)c1ccc(Cl)cc1	BRI-01600
Cn1nc(cc1C(=O)CNC(=O)C(C)(C)S(=O)(=O)c1ccc(Cl)cc1)C(C)(C)C	BRI-01601
C[N+]1(C)[C@@H]2CC[C@H]1C[C@@H](C2)OC(=O)[C@@](O)(c1cccs1)c1cscc1	BRI-01602
C[C@@H]1N(CCN2CCCC2)C(=O)N(C1=O)c1cc(Cc2n[nH]c(=O)c3c2cccc3)ccc1F	BRI-01604
C[C@H](N)C(=O)N1CCC[C@H]1C(=O)N[C@@H](Cc1ccccc1)C(=O)N	BRI-01605
Cn1nc(cc1C(=O)COC(=O)C(C)(C)S(=O)(=O)c1ccc(Cl)cc1)C(C)(C)C	BRI-01603
CC(C)[C@@H](Cn1ccc2c1CCCC2=O)NS(=O)(=O)c1c(C)cc(C)cc1C	BRI-01608
COc1ccc(C[C@H](C)CNC[C@@H](O)c2ccc(O)c3c2ONC(=O)C3)cc1	BRI-01609
CC(C)[C@@H](Cn1ccc(n1)c1ccccc1)NS(=O)(=O)c1c(C)cc(C)cc1C	BRI-01607
O=S(=O)(c1c(c2c([nH]1)cccc2)c1ccccc1)c1ccccc1	BRI-01606
CC(C)(C)c1nnc(NC(=O)C(C)(C)S(=O)(=O)N2CCC2)s1	BRI-01610
OC(=O)[C@H]1COCCN1S(=O)(=O)c1ccc(Cl)cc1	BRI-01614
NCC1CCN(CC1)c1c2occc2nc(Nc2ccc(cc2)S(=O)(=O)N)n1	BRI-01613
CC(C)(C)c1nsc(NC(=O)C(C)(C)S(=O)(=O)N2CC[C@H](F)C2)c1	BRI-01611
C[C@]1(N=CC=C2NC(=CC=C12)N)[C@H]1CCN(Cc2ccccc2)C1	BRI-01612
OC(=O)[C@@H]1CCCN(C1)C(=O)C1CCC(F)(F)CC1	BRI-01615
Clc1ccc(cc1)N1CCN(CC1)c1cc2c(CNC=C2Cl)s1	BRI-01618
OC(=O)[C@@H]1CN(CCO1)C(=O)c1ccc(cc1)C(F)(F)F	BRI-01616
COc1cc(c(Oc2cnc(CN)cn2)cc1)C(F)(F)F	BRI-01617
Cc1c(cc(F)cc1)C(C)(C)C[C@@](O)(CC(=O)O)C(F)(F)F	BRI-01619
Cc1c(cc(F)cc1)C(C)(C)C[C@@](O)(Cc1cc2ncncc2[nH]1)C(F)(F)F	BRI-01620
OC(=O)[C@@H]1CCCC[N@]1C1CCOCC1	BRI-01621
CC(C)(C)NC(=O)c1ccc(Oc2c(Cl)cc(CC(=O)O)c(F)c2)c(NS(=O)(=O)c2ccc(cc2Cl)C2CC2)c1	BRI-01623
CCCCCCCC/C=C\CCCCCCCC(=O)[C@@H](O)[C@H](CO)OC(=O)C	BRI-01624
COc1cc(CNc2cc(ccn2)c2ccnn2c2nccs2)c(OC)cc1	BRI-01625
NC(=O)Nc1nccc(c1)N1CCC[C@H]1c1ccc(F)cc1	BRI-01626
NC(=O)N(c1cc(ccn1)N1CCC[C@H]1c1ccc(F)cc1)c1cc(ccn1)c1c(nco1)c1ccc(F)cc1	BRI-01627
CCC[N+](CCC)(CCC)CCC	BRI-01631
CC(C)(c1ccc(O)cc1)c1ccc(OCc2cc(COc3ccc(cc3)/N=C/NC(=O)O)ccc2)cc1	BRI-01630
Cc1ccc(cc1)[C@@H](O)Cc1cc(ncc1)[C@@](CO)(NC(=O)N)c1c(cc(C)cc1)c1cc(N)ncc1	BRI-01628
C[C@H](C(=O)N)c1ccc(cc1)C#Cc1ccc(OCc2ccco2)cc1	BRI-01629
CCC[C@H]1O[C@@H]2C[C@H]3[C@@H]4C[C@@H](F)C5=CC(=O)CC[C@]5(C)[C@@]4(F)[C@@H](O)C[C@]3(C)[C@@]2(O1)SC	BRI-01632
CC(C)(C)OC(=O)N1CCC(CC1)Oc1ccc(cc1)C1=NCCO1	BRI-01635
[nH]1ncnc1c1cc2c(cc1)n(nc2)c1cc2c(cccc2)cc1	BRI-01634
OC(=O)C(O)(c1ccc(F)c(F)c1)c1ccc(F)c(F)c1	BRI-01633
COc1cc(C)c(c(C)c1)S(=O)(=O)CNCCOCC(=O)O	BRI-01636
OC(=O)c1cccc(Cn2cc(nn2)[C@H]2CC=C(C=C2)C#N)c1	BRI-01639
OC(=O)c1cc(Cc2ncc(cn2)C2=CC=C(CC=C2)C#N)ccc1	BRI-01638
CC(C)(C)c1noc(NC(=O)OCC(Cl)(Cl)Cl)c1	BRI-01637
C[C@@H](CC1(c2nnn[nH]2)c2ccc(cc2CCc2cc(ccc12)C(=O)N(C)C)C(=O)N(C)C)NCC(=O)N1CCC[C@H]1C#N	BRI-01641
CC(F)(F)c1nnc2CN(CCn12)C(=O)C[C@H](N)Cc1c(F)cc(F)c(F)c1	BRI-01642
CCOC(=O)C1=NC(=C(C)[C@@]2(CCCC[C@@H]12)N1CCCC1)C	BRI-01640
CCOC(=O)C/C(=N/c1c(C)c(OC)ccc1)/OC1CCC1	BRI-01643
CCCn1c(=O)c2c(C)nc(CC)n2c2nc(OC)ccc12	BRI-01645
COCCn1cc(cn1)/C(=N/C(=N\C)/[C@](C)(C1CC1)c1cnc(cc1)c1cnc(N)nc1)/O	BRI-01646
C[C@]1(O)O[C@H]([C@@H](O)COP(=O)(O)O)[C@@H](O)[C@H](O)[C@@H]1O	BRI-01648
F[C@H]1CC=C(C=C1)C1(CCNCC1)C(=O)c1ccc(F)cc1	BRI-01644
Cn1nc(cc1NC(=O)[C@@H]1CCCN1C(=O)OC(C)(C)C)C(C)(C)C	BRI-01647
O/C=C(/COC(=O)C(O)(c1ccc(F)cc1)c1ccc(F)cc1)\c1ccccc1	BRI-01650
Clc1ccc(cc1)N1[C@@H](CCC1=O)C(=O)Nc1nn2cccnc2n1	BRI-01651
CC1(C)CC(=O)C=C(C1)NC(=O)[C@@H]1CCCN1CC1CCOCC1	BRI-01652
Cn1c2c([nH]c(n2)n2cc(nn2)c2ccc(cc2)C(F)(F)F)c(=O)n(C)c1=O	BRI-01653
N[C@@]1(Cc2c(Nc3nc4c([nH]3)cccc4)cccc2)C[C@@H]1C(F)(F)F	BRI-01654
N[C@]1(C[C@]1(Cc1ccccc1)Nc1nc2ccccc2[nH]1)C(F)(F)F	BRI-01655
COc1c(nccc1)c1cc(ccn1)c1ccc(nc1)c1cnc(N[C@@H]2C[C@H](CCO2)C(=O)N)nc1	BRI-01656
NC1=C(Cl)[C@H](CNC(=O)[C@@]23C[C@@H]2CCN3)CC=C1Cl	BRI-01657
CC(C)(C)C(=O)NCc1ccc(OC(F)(F)F)c(c1)[N+](=O)[O-]	BRI-01658
CCNc1cc(N2CCOCC2)c(cc1[N+](=O)[O-])C(=O)OCC	BRI-01659
CC(C)(O)CC[C@H](C[C@H](O)[C@H](Cc1cccc(F)c1)NC(=O)c1nc2ccccc2nc1)C(=O)N	BRI-01660
COC(=O)C1=C(C[C@@H](S1)c1ccc(Cl)cc1)NC(=O)C1(CCOCC1)c1ccc(cc1)c1cnc(N)nc1	BRI-01661
OC(=O)C1(CCOCC1)c1ccc(OCc2ncccc2)cc1	BRI-01662
CC(C)c1nccn1c1ccc(c(Nc2cc3c([nH]nc3)cc2)n1)[N+](=O)[O-]	BRI-01664
CC(C)(C)OC(=O)N1CCS(=O)(=O)[C@@]2(CCNC2=O)C1	BRI-01663
C(=O)([O-])[C@H](C)Cc1ccccc1	GNT-00000
C(=O)([O-])CCCC[C@@H]1SC[C@@H]2NC(=O)N[C@H]12	GNT-00009
c1cc2CN([C@H](Cc2cc1)C(=O)[O-])S(=O)(=O)c1ccc(c2ccccc2)cc1	GNT-00003
c1(cc(ccc1NC(=O)[C@H](c1cc2c(cc1)C(CCC2(C)C)(C)C)O)C(=O)[O-])F	GNT-00011
c1(cc(ccc1NC(=O)[C@@H](c1cc2c(cc1)C(CCC2(C)C)(C)C)O)C(=O)[O-])F	GNT-00010
C(=O)(c1ccc2c(c1)ccc(c2)C(=O)c1cc2C(CCC(c2cc1)(C)C)(C)C)[O-]	GNT-00017
C1(=O)c2c(CO1)c(C)c(c(c2O)C/C=C(/CCC(=O)[O-])\C)OC	GNT-00033
C(=O)(c1ccc2c(c1)ccc(c2)[C@H](c1cc2C(CCC(c2cc1)(C)C)(C)C)O)[O-]	GNT-00016
C(=O)(C1=C[C@@H]([C@H]([C@H]([C@@H]([C@@H](CO)O)O)O1)NC(=O)C)O)[O-]	GNT-00013
C(=O)(c1ccc(/C=C/C(=O)c2cc3C(CCC(c3cc2)(C)C)(C)C)cc1)[O-]	GNT-00018
c1(ccccc1)C[C@@H](C(=O)[O-])NS(=O)(=O)N	GNT-00025
C(=O)(OCc1ccccc1)N[C@H](C(=O)[O-])C	GNT-00028
CCCC[C@@H](C(=O)[O-])CN(C=O)O	GNT-00047
C(=O)(OCc1ccccc1)N[C@H](C(=O)[O-])[C@H](O)C	GNT-00027
C(=O)([O-])CCCC[C@H]1SC[C@@H]2NC(=O)N[C@H]12	GNT-00053
C(=O)([O-])CCc1ccccc1	GNT-00055
C(c1ccc(cc1)C(=[NH2+])N)[C@H]1CCCC[C@H](Cc2ccc(cc2)C(=[NH2+])N)C1=O	GNT-00061
C/C(=C\c1ccc(C(=O)[O-])cc1)/c1ccc2c(c1)C(C)(C)CCC2(C)C	GNT-00062
[O-]C(=O)CCCn1c2ccccc2c2c1cccc2	GNT-00056
C1C[C@@H](O)C[C@H]2C[C@@H](O)[C@@H]3[C@@H]([C@@]12C)C[C@H](O)[C@]1([C@H]3CC[C@@H]1[C@H](C)CCC(=O)[O-])C	GNT-00057
c1c2OCOc2ccc1c1c(C(=O)[O-])[nH]nc1c1cc(CC)c(O)cc1O	GNT-00073
NS(=O)(=O)c1c(Cl)cc(NCc2ccco2)c(c1)C(=O)[O-]	GNT-00076
C(=O)([C@@]1(C[C@@H]([C@H]([C@H]([C@@H]([C@@H](CO)O)O)O1)NC(=O)C)O)O)[O-]	GNT-00083
C(=O)([O-])CCCC[C@@H]1[S@@](=O)C[C@@H]2NC(=O)N[C@H]12	GNT-00087
C(=O)([C@]1(C[C@@H]([C@H]([C@H]([C@@H]([C@@H](CO)O)O)O1)NC(=O)C)O)O)[O-]	GNT-00088
[O-]S(=O)(=O)Nc1ccc2c(c1)CN([C@H](C(=O)NC)C2)C(=O)OCc1ccccc1	GNT-00095
O[C@H](C(=O)[O-])Cc1ccccc1	GNT-00092
[O-]S(=O)(=O)Nc1ccc2c(c1)CN(C(=O)OC(C)(C)C)[C@H](C(=O)NC)C2	GNT-00094
c1c(c(c(s1)C(=O)[O-])OCC(=O)[O-])Br	GNT-00099
[O-]S(=O)(=O)Nc1ccc2c(c1)CN([C@@H](C(=O)NC)C2)C(=O)OC(C)(C)C	GNT-00096
O=C(N1CCOCC1)[C@H](C)N1CC[C@@H](C1=O)NS(=O)(=O)c1n[n-]c(n1)c1ccc(s1)Cl	GNT-00103
O=S(=O)([O-])[N-]c1ccc(CC)cc1	GNT-00100
C(=O)([C@@]12C[C@@H]([C@H]([C@H]([C@@H]([C@@H](CO)O)O2)O1)NC(=O)C)O)[O-]	GNT-00105
C(=O)([C@]1(C[C@@H]([C@H]([C@H]([C@@H]([C@@H](CO)O)O)O1)NC(=O)C)O)OC)[O-]	GNT-00112
c1ccc(cc1)c1c(c(N2CC(=O)[N-]S2(=O)=O)cs1)Cl	GNT-00107
c1(ccc(cc1)CCC(=O)[O-])S(=O)(=O)N	GNT-00106
[nH]1c(=O)[nH]c(=O)cc1C(=O)[O-]	GNT-00113
COc1cc2C(C)(C)CCC(C)(C)c2cc1c1cc(ccc1O)/C=C/C(=O)[O-]	GNT-00111
c1cc(Cl)ccc1Cn1c(C(=O)[O-])c(c2c1ccc(Cl)c2)Sc1ccccc1	GNT-00117
c12ccccc1cccc2C[C@H](C(=O)[O-])N1C(=O)c2cc(C(=O)[O-])ccc2C1=O	GNT-00119
[O-]C(=O)c1oc(cc1)c1ccccc1OC(F)(F)F	GNT-00118
c12ccc(cc2c(c2ccccc2)c(n(c1=O)Cc1ccc(cc1)C(=O)[O-])C(=O)CC)Cl	GNT-00138
c12ccccc1cccc2C[C@H](CC(=O)[O-])N1C(=O)c2cc(C(=O)[O-])ccc2C1=O	GNT-00120
C1CNCCC21NC(=O)c1n(C)c3cc(Cl)ccc3c1[C@H]2C#N	GNT-00149
O=C1C=C(CCC1)Nc1nnn[n-]1	GNT-00156
n1(cccc1)C(=O)c1c(cc(cc1O)[O-])O	GNT-00151
N1([C@H](C(=O)NCc2ccc(C(=[NH2+])N)cc2)CCC1)C(=O)[C@H]([NH3+])CC	GNT-00141
c1ccccc1S(=O)(=O)[N-]c1sc(nn1)S(=O)(=O)N	GNT-00150
Fc1cc(ccc1)C(=O)Nc1cccc(c1)c1nnn[n-]1	GNT-00157
C1(=O)N[C@@H]([C@@H](N1)C)CCCCCC(=O)[O-]	GNT-00169
n1cc(ccc1)C(=O)[O-]	GNT-00177
CCOc1cc(cc(c1)c1c(C)noc1C)C(=O)[O-]	GNT-00170
c1(cccc2cccc(S(=O)(=O)[O-])c12)Nc1ccccc1	GNT-00165
C1[C@@]2(C)[C@@H](C[C@H](O)C1)CC[C@H]1[C@H]3[C@](CC[C@H]21)([C@H](CC3)[C@H](C)CCC(=O)[O-])C	GNT-00176
c1ccc(c(c1)c1nnn[n-]1)Cl	GNT-00179
Brc1ccc(c(c1)/C=C/S(=O)(=O)[O-])O	GNT-00180
O=C(OC(C)(C)C)N[C@H](C(=O)[O-])CC(C)C	GNT-00195
[NH2+]=C(N)c1cc2ccc(cc2cc1)C(=O)Nc1ccc(cc1)C[NH3+]	GNT-00188
[nH]1nc(NC(=O)c2ccc(cc2)C(=O)[O-])cc1C1CC1	GNT-00184
O=C([O-])c1ccnc(c1)C(=O)[O-]	GNT-00183
c1c(c(cc(c1O)C(=O)Cc1ccc(cc1)OC)Cl)[O-]	GNT-00198
O=C([O-])c1c(C(C)C)cc(C(C)C)cc1C(C)C	GNT-00201
S=c1cc(C(F)(F)F)ccn1[O-]	GNT-00205
O=C([O-])c1ccc(cc1)c1nc(cnc1)c1cc(O)ccc1	GNT-00207
C[C@H]1C[C@@H](Nc2ccc(Cl)cc2)c2cc(ccc2N1C(=O)C)c1ccc(cc1)C(=O)[O-]	GNT-00221
[n-]1nc(c2cc(ccc2)NC(=O)c2c3c(cc(C(F)(F)F)c2)[nH]cn3)nn1	GNT-00213
[O-]C(=O)c1cccc(c1)C(=O)Nc1cc(C(=O)C)ccc1OCC	GNT-00212
c1c2S(=O)(=O)[N-]C(=O)c2ccc1S(=O)(=O)N	GNT-00226
c12c(cc([nH]1)C(=O)[O-])cc(cc2)Cl	GNT-00225
[C@@H]1(N(C(=O)N(C(=C1C(=O)C)C)c1cc(ccc1)C(F)(F)F)CC(=O)[O-])c1ccc(cc1)C#N	GNT-00234
O=S(=O)(NCC#CC)c1c(ccc(c1)S(=O)(=O)N)C(=O)[O-]	GNT-00241
c1ccccc1/C(=C(/c1ccccc1)\c1ccc(cc1)/C=C/C(=O)[O-])/CC	GNT-00237
n1cccc2c1n(c(=O)c1c2[n-]c(=O)n1C(CO)(C)C)c1ccccc1	GNT-00244
C[C@@H]1Cc2c3ccccc3[nH]c2[C@H](N1CC(C)(C)F)c1c(cc(cc1F)/C=C/C(=O)[O-])F	GNT-00238
O=C1c2ccccc2S(=O)(=O)N1CC(=O)[O-]	GNT-00249
c1(C#N)cc2c(nc1[O-])C[C@@H](OC2)C(C)C	GNT-00245
c1cc(C(=O)[O-])nc(c1)[O-]	GNT-00251
C1CCCC1(C(=O)[O-])CNS(=O)(=O)c1ccc2c3c1cccc3C(=O)N2CC	GNT-00250
c1cc(c(cc1C)C(=O)[O-])O	GNT-00252
[O-]C(=O)c1ccccc1Nc1cc(Br)ccc1	GNT-00256
c1cc(c(cc1OCc1n[n-]nn1)Cl)Cl	GNT-00265
c1(c2nccc(C(=O)[O-])c2)nc(sc1)N	GNT-00263
O=C1Nc2cc(C(=O)[O-])ccc2N[C@@H]1CC	GNT-00258
O=C([O-])c1c(N)cncc1	GNT-00267
s1cc(cc1CNc1cnccc1C(=O)[O-])C	GNT-00266
c1(c2ccccc2)c2c(ccc(c2)Cl)nc(c1c1[n-]nnn1)N1CCCCC1	GNT-00270
C(Sc1[nH]c(=O)cc(n1)c1ccccc1)C(=O)[O-]	GNT-00268
O=C([O-])C(C)(C)Oc1ccc(cc1)c1c2ccccc2ccc1	GNT-00272
N1(CCCCC1)c1nc2c(cc(cc2c(c1C(=O)[O-])c1ccccc1)Cl)Cl	GNT-00271
c1c(cc(c(OC)n1)Cl)n1nc(C)c2cc(ccc12)C(=O)[N-]S(=O)(=O)C	GNT-00280
CCCS(=O)(=O)[N-]c1c(C#N)c(ccc1)Nc1cc2c(=O)n(C)cnc2cc1	GNT-00275
C1(=C(C[C@](NC1=O)(c1cscc1)c1cccc(O)c1)[O-])Sc1c(cccc1)Cl	GNT-00277
c1c2c(CC[C@]3(CCc4cc(C(=O)[O-])ccc4O3)O2)cc2C(C)(C)CCC(C)(C)c12	GNT-00287
Fc1cccc(F)c1c1ccc2n(n1)c(nc2)Nc1c[nH+]ccc1N1C[C@H](CCC1)[NH3+]	GNT-00284
c12c(c(ncn1)SCCC(=O)[O-])c(cs2)c1ccc(C)cc1	GNT-00288
C(=C\c1cc(c2cc(ccc2)C(C)C)c(cc1)O)/C(=O)[O-]	GNT-00290
CCOc1ccc(cc1c1cccc(c1)c1n[n-]nn1)C(=O)C	GNT-00294
C(NC(=O)Nc1c(cccc1)C(=O)[O-])c1ccccc1	GNT-00295
[O-]C(=O)[C@@H]1CN(CC1)C(=O)c1cc(ccc1)Nc1sc(cn1)C(=O)Nc1c(Cl)cccc1C	GNT-00298
[O-]c1c2c(CNC(=O)c3[nH]c(c(c3CC)C(=O)C)C)c(ccc2ccc1)O	GNT-00299
c1ccc(cc1)[c-]1c(=O)[n-]c(=O)o1	GNT-00310
c1c(NC)ccc(c1)c1ccc(c(c1)N1CC(=O)[N-]S1(=O)=O)C	GNT-00303
c1cc(cc(c1[c-]1c(=O)[n-]c(=O)o1)OC)OC	GNT-00309
n1(c2cc(CNC(=O)Nc3ccccc3)ccc2)c(c(C(=O)Nc2ccc3c(c(=O)[nH]cn3)c2)cn1)[O-]	GNT-00301
c1ccc(cc1)[C@@H]1C(=O)[N-]C(=O)S1	GNT-00311
c1cc(cc(c1[C@@H]1C(=O)[N-]C(=S)O1)OC)OC	GNT-00312
c1c(=O)n(C)cc(c2c(ccc(c2)[N-]S(=O)(=O)C)Oc2ccccc2)c1OC	GNT-00315
c1cc(c(cc1F)F)Oc1c(cc(cc1)[N-]S(=O)(=O)CC)c1cn(C)c(=O)c2c1cc[nH]2	GNT-00321
c1cc(c(cc1[N-]S(=O)(=O)C)c1cn(C)c(=O)c2c1cc[nH]2)Oc1ccccc1	GNT-00322
[C@H]1([C@H]([C@H](C(=O)[O-])[C@@H]1c1ccccc1)c1ccccc1)C(=O)Oc1cccc2ccccc12	GNT-00319
c1(cc(c2coc3ncc(cc23)c2ccccc2)ccc1C(=O)[O-])C1CCCC1	GNT-00323
c1cc(C(=O)[O-])c(cn1)NC[C@@H]1CCCc2c1ccc(c2)N(c1ccccc1)C	GNT-00325
c1(ccc(c2nn(c3nc(C(=O)[O-])cs3)c(C(F)(F)F)c2)cc1)F	GNT-00327
c1(c(cc(cc1)c1cc(n(c2scc(n2)C(=O)[O-])n1)[O-])F)F	GNT-00328
c1(c([O-])n(nc1c1cc(c(cc1)F)F)c1nc(cs1)C(=O)[O-])Cc1ccc(S(=O)(=O)N)cc1	GNT-00329
O=C([O-])c1cc(nn1C)c1cn(c2c1cccc2)CC	GNT-00332
CC1=CC(=O)[N-]S(=O)(=O)O1	GNT-00330
C1CCC(c2cc(c3c4c([nH]c3)ncc(c4)c3ccccc3)ccc2C(=O)[O-])C1	GNT-00333
[C@@H]1([C@@H]([C@H]([C@H]([C@@H](CO)O1)O)O)NC(=O)C)O	GNT-00337
C1CC(=O)C=C2CC[C@@H]3[C@@H]([C@@]12C)CC[C@]1([C@H]3CC[C@@H]1C(=O)C)C	GNT-00335
OC[C@]12[C@@H](O)C[C@H](n3c(=O)[nH]c(=O)c(c3)C)[C@H]1C2	GNT-00338
[C@@H]1(Oc2cccc(c2)C(=O)NCc2ccccc2)[C@H](O)[C@@H](O)[C@@H](O)[C@H](O1)CO	GNT-00339
[C@]12([C@H](O)[C@@H](O)[C@H](O)[C@@H](CO)O1)NC(=O)NC2=O	GNT-00336
c1(nc2c(c(n1)OC[C@H]1CCC(=O)N1)nc[nH]2)N	GNT-00341
C1C(=O)C=C2CC[C@@H]3[C@@]([C@]2(C1)C)([C@H](C[C@]1([C@H]3CC[C@@]1(C(=O)CO)O)C)O)F	GNT-00340
n1c(nc2c(c1OCC1CCCCC1)nc[nH]2)N	GNT-00342
c1(nnc(NC(=O)C)s1)S(=O)(=O)N	GNT-00344
[C@H]1([C@@H]([C@H]([C@@H]([C@@H](CO)O1)O)O)O)OC	GNT-00343
OC[C@H]1O[C@H](C[C@@H]1O)n1c(=O)[nH]c(=O)c(C)c1	GNT-00346
C(O)[C@@H]1C[C@H]([C@@H]([C@H]1O)O)n1cnc2c(N)ncnc12	GNT-00348
CC[C@@H]1Cc2c(C3=C1c1c(C[C@H]3CC)cc(O)cc1)ccc(O)c2	GNT-00347
OC[C@@H]1[C@@H](O)C[C@]2(n3c(=O)[nH]c(=O)c(c3)C)[C@H]1C2	GNT-00350
c1(nc(OCC2CCCCC2)c2nc[nH]c2n1)Nc1ccc(O)cc1	GNT-00352
C1C[C@@H](CC2=CC[C@@H]3[C@@H]([C@@]12C)CC[C@]1([C@H]3CC[C@@H]1[C@H](C)CCCC(C)C)C)O	GNT-00349
OCc1cccc(Nc2ncc3cc(c(=O)n(c3n2)C)c2c(Cl)cccc2Cl)c1	GNT-00354
c1(Nc2cc(ccc2)S(=O)(=O)N)nc(OCC2CCCCC2)c2nc[nH]c2n1	GNT-00353
S(=O)(=O)(c1ccc(cc1)n1c(c2ccc(C)cc2)cc(C(F)(F)F)n1)N	GNT-00355
CC(=O)NO	GNT-00356
S(=O)(=O)(Oc1cc([N+](=O)[O-])ccc1O)O	GNT-00358
C(=O)(NCC)[C@H]1O[C@H]([C@@H]([C@@H]1O)O)n1cnc2c(N)ncnc12	GNT-00359
[C@H]1([C@H]([C@@H]([C@@H]([C@H](C)O1)O)O)O)O	GNT-00360
[nH]1cnc2c1n(c(=O)n(c2=O)C)CC(C)C	GNT-00361
CC/C(=C(\c1ccc(O)cc1)/CC)/c1ccc(O)cc1	GNT-00362
O=C1CC[C@H]2C(=C1)CC[C@@H]1[C@@H]2CC[C@]2([C@H]1CC[C@@]2(O)C#C)C	GNT-00363
C1CC(=O)C[C@@H]2CC[C@@H]3[C@@H]([C@@]12C)CC[C@]1([C@H]3CC[C@@H]1O)C	GNT-00365
O=C1NCC/C(=C\2/N=C(N)NC2=O)/c2c1[nH]cc2	GNT-00366
CCCCn1c2ncnc(c2nc1Cc1cccc(c1)OC)N	GNT-00368
CCCCn1c2ncnc(c2nc1Cc1ccc(cc1)OC)N	GNT-00367
CCCCn1c2ncnc(c2nc1Cc1cc2OCOc2cc1)N	GNT-00369
O[C@H]1[C@H](O)C(=O)NC[C@@H]1CO	GNT-00370
O=C1O[C@](CN1)(C)c1ccc(OC)c(c1)OCCC	GNT-00372
Nc1nc(c2c(n1)[nH]c(C(C)C)n2)OCC1CCCCC1	GNT-00371
Clc1cncc(Cl)c1NC(=O)c1ccc(OC)c(c1)OC1CCCC1	GNT-00373
c1ccc2c3c([nH]c2c1)[C@H](N1C(=O)CN(C(=O)[C@H]1C3)C)c1ccc2OCOc2c1	GNT-00374
O=C(OCC)c1c(nn(c1C)c1ccc(cc1)N)C	GNT-00375
O=S(=O)(c1ccc(cc1)Nc1n2c(nc(c1)Cl)ccn2)C	GNT-00376
c1cc(F)ccc1S(=O)(=O)C[C@@](O)(C)C(=O)Nc1cc(c(cc1)C#N)C(F)(F)F	GNT-00378
n1c(cccc1)CNC(=O)c1ccc(cc1)Oc1ccccc1	GNT-00380
C1CC(=O)C=C2CC[C@@H]3[C@@H]([C@@]12C)CC[C@]1([C@H]3CC[C@@H]1C(=O)CO)C	GNT-00377
c1c(ccc2n1c(C(C)C)nn2)c1c(c2ccc(F)cc2)nco1	GNT-00381
C1CC(=O)C=C2CC[C@@H]3[C@@H]([C@@]12C)[C@H](C[C@]1([C@H]3CC[C@@H]1C(=O)CO)C)O	GNT-00382
BrC[C@@](O)(C)C(=O)Nc1cc(c(cc1)[N+](=O)[O-])C(F)(F)F	GNT-00385
S(=O)(=O)(N)c1ccc(cc1)c1c(C)onc1c1ccccc1	GNT-00383
FC(F)(F)c1cc(ccc1[N+](=O)[O-])NC(=O)C(C)(C)O	GNT-00384
c1c2OCCOc2ccc1c1c(C)n[nH]c1c1cc(CC)c(O)cc1O	GNT-00387
C[C@]12CCc3c4ccc(O)cc4ccc3[C@@H]1CC[C@@]2(C)O	GNT-00386
c1nc(nc(c1)c1c(nc(s1)C)C)Nc1ccc(cc1)N(C)C	GNT-00390
[C@@H]([C@@H](Cc1ccc(cc1)F)O)(c1ccc(cc1)C#N)n1cncn1	GNT-00389
c1(c(cc(cc1)[N+](=O)[O-])O)O	GNT-00388
C([C@]1([C@@H]([C@H]([C@H](CO)O1)O)O)O)O	GNT-00393
c1(nc(OCC2CCCCC2)c2nc[nH]c2n1)Nc1ccc(cc1)S(=O)(=O)N	GNT-00392
Cc1sc(c(n1)C)c1nc(ncc1)N	GNT-00391
Clc1ccc2cc(ccc2c1)S(=O)(=O)N[C@H]1CCN(C1=O)[C@@H](C)C(=O)N1CCOCC1	GNT-00395
c1(ccc(cc1)S(=O)(=O)N)CCNC=O	GNT-00398
n1cc(ccc1)C(=O)N	GNT-00396
N1(CCC(CC1)Nc1ncc(c(n1)N)C(=O)c1c(c(ccc1OC)F)F)S(=O)(=O)C	GNT-00399
Fc1cccc(F)c1NC(=S)n1nc(nc1N)Nc1ccc(cc1)S(=O)(=O)N	GNT-00394
C1[C@H]([C@H]([C@@H]([C@@H](CO)O1)O)O)O	GNT-00400
C(=O)(NCCC)[C@H]1O[C@H]([C@@H]([C@@H]1O)O)n1cnc2c(N)ncnc12	GNT-00401
S(=O)(=O)(N)c1ccc(cc1)N[C@H]1[C@@H]([C@H]([C@@H]([C@@H](CO)O1)O)O)O	GNT-00403
S(=O)(=O)(N)c1nnc(s1)N	GNT-00404
c1(Nc2c(cccc2F)F)ncc2c(n1)n(c(Nc1ccccc1Cl)n2)CC	GNT-00402
c1c(c(=O)n(C)c2nc(Nc3cc(c(cc3)F)C)ncc12)c1c(cccc1Cl)Cl	GNT-00405
c1(ccc(CO)cc1NC(=O)c1ccc(C#N)o1)N1CCC(CC1)C	GNT-00406
c1c(c2c(cccc2)c(C#N)c1)N1C(=O)[C@@H]2[C@H](O)CCN2C1=O	GNT-00407
c1c(Cl)cccc1Nc1nc(nc2c1ncn2CC)NC	GNT-00411
c1c(Cl)cccc1Nc1sc(c(n1)N)C(=O)c1ccc(F)cc1	GNT-00410
COc1ccc(cc1)C(=O)c1s/c(=N\c2ccc(OC)cc2)/[nH]c1N	GNT-00409
c12[C@@H]([C@H]([C@@H]([C@@H](CO)n1nnn2)O)O)O	GNT-00412
c1cc(O)cc2CC[C@@H]3[C@@H](c12)CC[C@]1([C@H]3CC[C@@H]1O)C	GNT-00413
[C@H]12CC[C@]3(C)[C@H](O)[C@H](O)C[C@H]3[C@@H]1CCc1cc(O)ccc21	GNT-00414
O[C@H]1[C@@H](O)[C@H](O)[C@H](O[C@@H]1Oc1c2c([nH]c1)ccc(c2Cl)Br)CO	GNT-00415
Clc1ccc(/C(=C/S(=O)(=O)N[C@H]2CCN(C2=O)[C@@H](C)C(=O)N2CCOCC2)/C)s1	GNT-00416
c1(ccc(cc1)CCNC(=O)C)S(=O)(=O)N	GNT-00417
n1c(c(ncc1)OC)CC(C)C	GNT-00418
O=c1nc(N)ccn1[C@H]1O[C@@H](CO)OC1	GNT-00420
c1(ccc(cc1)CCC(=O)OCC)S(=O)(=O)N	GNT-00419
CSC[C@H]1O[C@H]([C@H](O)[C@@H]1O)n1cnc2c(N)ncnc12	GNT-00422
O=c1nc(N)ccn1[C@@H]1CS[C@@H](O1)CO	GNT-00421
[C@@H]1(O)[C@@H](NC(=O)C)[C@@H](O)[C@H](O)[C@@H](CO)O1	GNT-00424
n12c(=O)n(Cc3ccccc3)c(=O)cc2sc(c1)C(=O)OCc1ccccc1	GNT-00425
CN(C)C(=O)c1cc(c[nH]1)c1n[nH]cc1c1ccccc1	GNT-00423
Oc1ccc(cc1)C(C)(C)c1ccc(cc1)O	GNT-00427
C[C@]12CC[C@@H]3c4ccc(O)cc4CC[C@H]3[C@@H]1CC[C@@]2(O)/C=C/c1ccccc1C(F)(F)F	GNT-00426
OC[C@H]1O[C@H]([C@@H]([C@@H]1O)O)n1cnc2c(N)ncnc12	GNT-00428
c12c(O)cccc1O[C@H]([C@@H]1[C@H]2CCC1)c1ccc(O)cc1	GNT-00431
C1CC(=O)C=C2CC[C@@H]3[C@@H]([C@@]12C)CC[C@]1([C@H]3CC[C@@H]1O)C	GNT-00432
c1c(F)cc(F)cc1COCC[C@]12CC[C@@H]3[C@@]4(C)CCC(=O)C[C@@H]4CC[C@H]3[C@@H]1CC[C@@H]2O	GNT-00430
OC(=O)c1oc(cc1)c1ccc([N+](=O)[O-])cc1Cl	GNT-00433
CCc1c2cc(O)ccc2nn1c1ccc(O)cc1	GNT-00434
[C@@H]12c3ccc(O)cc3CC[C@H]1[C@@H]1CC[C@H](O)[C@@]1(C)C[C@@H]2COC	GNT-00436
c1c(ccc2c1CCC2)S(=O)(=O)N	GNT-00437
OC[C@H]1O[C@H]([C@@H]([C@@H]1O)O)n1cnc2c(=O)[nH]c(N)nc12	GNT-00440
S(=O)(=O)(N)c1cc(ccc1Cl)[N+](=O)[O-]	GNT-00439
n1cc(cc2c1[nH]cc2c1c(cccc1)OC)c1cncc(c1)C(=O)N(C)C	GNT-00438
c1(ccc(c2cc3cccnc3c(n2)c2cc(ccc2)[N+](=O)[O-])cc1)C(=O)O	GNT-00441
C=CCn1nc(c2c1c(C(F)(F)F)ccc2)c1ccc(O)cc1O	GNT-00442
c1(c2n(nc1)c(cc(n2)c1ccccc1)NCc1cnccc1)Br	GNT-00444
c1(c2n(nc1)c(cc(n2)c1ccccc1)NCc1ccncc1)Br	GNT-00446
c1c2n(nc1)c(cc(n2)c1ccccc1F)NCc1ccncc1	GNT-00443
[C@H]1(C[C@H]([C@@H]([C@@H]([C@H](CO)O)O1)O)O)O	GNT-00447
c1(c2n(nc1)c(cc(n2)c1ccccc1)NCc1cnccc1)CO	GNT-00445
Clc1ccc(/C=C/S(=O)(=O)N[C@H]2CCN(C2=O)[C@@H](C)C(=O)N2CCOCC2)s1	GNT-00449
c1(C)c(c2ccccc2)c[nH]n1	GNT-00448
n1cc(sc1Nc1ccc(cc1)C(=O)NC)Br	GNT-00450
O=C(Nc1ccccc1)c1cc[nH]n1	GNT-00452
N(C(=O)c1c2ccccc2[nH]n1)c1ccc(cc1)S(=O)(=O)N	GNT-00451
c1(nccc(Nc2c3OCOc3ccc2Cl)n1)Nc1cccc(S(=O)(=O)N)c1	GNT-00456
N(c1nccc(Nc2c3OCOc3ccc2Cl)n1)c1cccc(NS(=O)(=O)C)c1	GNT-00458
CC(C)Nc1cc(Cl)nc2c(C#N)cnn12	GNT-00453
CC(C)n1c(C)ncc1c1ccnc(Nc2ccc(cc2)N2CCN(CC2)C(=O)CO)n1	GNT-00455
N(c1nccc(Nc2c3OCOc3ccc2Cl)n1)c1cccc(S(=O)(=O)C)c1	GNT-00457
C[C@H](N1CCC2(CCC(=O)CC2)OC1=O)c1ccc(C)cc1	BRI-00003
CCNC(=O)c1cc2c(cc1)/C(=C(\O)/c1ccccc1)/C(=O)N2	BRI-00001
Cn1c2c(n(CC=C(C)C)c(N[C@@H]3C[C@@H]3N)n2)c(=O)n(C)c1=O	BRI-00000
C/C=C/Cn1c(nc2c1c(=O)[nH]c(=O)n2C)N1CCNCC1	BRI-00002
Nc1ncc(cn1)c1ccc(cc1)C1(CCC1)c1noc(n1)c1c[nH]nc1	BRI-00007
Cn1c2c(n(CC3=CCCCC3)c(Cl)n2)c(=O)n(C)c1=O	BRI-00004
C[C@H](N1CC[C@@](CC(C)(C)O)(OC1=O)c1ccccc1)c1ccc(cc1)c1ncc(s1)C(=O)N(C)C	BRI-00005
CCc1ccc2C[C@@]3(CC[C@H](CC3)OC)[C@]3(NC(=O)NC3=O)c2c1	BRI-00006
C[C@H](N1CC[C@@](CC2CC2)(CC(C)(C)O)OC1=O)c1ccc(cc1)c1ccc(nc1)C1(CC1)C(=O)N	BRI-00008
CCOC(=O)C1CCN(CC1)c1nc(cs1)c1ccccc1O	BRI-00012
CCOC(=O)[C@H]1[C@@H]2CN(C[C@H]12)c1nc(cs1)c1c(O)cccc1	BRI-00010
CO[C@H]1CCCN(C1)c1nc(C)c(cc1)c1ccc2NCC3(CCCC3)c2n1	BRI-00009
COCCN(C)C/C=C/C(=O)Nc1cc2cncnc2cc1OCC1CC1	BRI-00011
OC(=O)CCn1c(=O)n(Cc2c[nH]c3c2cccc3)c2c1cccc2	BRI-00014
COc1cc(Nc2nc3c(SC4(CCC4)C3)c(C)n2)ccc1n1cnc(C)c1	BRI-00013
CC(C)(c1noc(n1)c1c[nH]nc1)c1ccc(cc1)c1cnc(N)nc1	BRI-00015
O=C1CCC(=NN1)c1ccc2nc(oc2c1)N1CCOCC1	BRI-00016
OC(=O)c1cc(ncc1)N1CCC(CC1)n1c(=O)[nH]c2ncccc12	BRI-00018
C[C@@H](OC(=O)[C@H](C1CC1)N(C)C(=O)OC(C)(C)C)C(=O)OCc1ccccc1	BRI-00019
CC(=O)NCCNc1nc(Nc2cc3c(cn[nH]3)cc2)ncc1C	BRI-00020
CC(C)n1c(C)nc2c1c1cc(ccc1nc2)C#CCNC(=O)c1ccc[nH]c1=O	BRI-00017
COC(=O)C[C@@H]1COc2c1ccc(O[C@@H]1CCc3c1cccc3)c2	BRI-00022
COc1cc2ncnc(Nc3cc(C)ccc3F)c2cc1OC1CCC(=O)CC1	BRI-00021
CCOC(=O)[C@@H]1CC[C@@H](CC1)c1nc(cs1)c1c(O)cccc1	BRI-00023
CC(C)(C)n1c2c(cc(cc2)c2cnc(N)nc2)nc1c1ccccc1n1cncn1	BRI-00024
CO[C@@H]1CC[C@@]2(Cc3c(cc(cc3)C#CC3CC3)[C@@]32NC(=O)NC3=O)CC1	BRI-00025
FC(F)c1cc(ccc1)N1C(=O)N[C@H](c2ccc(cc2)C#N)C2=C1CCCC2=O	BRI-00028
Clc1ccc(cc1)N1CCN(CC1)c1nc2c(SCC2)c(n1)N1CCCCC1	BRI-00026
CCOC(=O)c1cc2c(cc3n2[C@H](C)[C@@H](C)CNC3=O)cc1	BRI-00027
CC1(C)C(=O)Nc2cccc(CNc3c(Cl)cnc(N[C@@H]4CN(N=C4)C4CCNCC4)n3)c12	BRI-00029
FC(F)O[C@@H]1CC[C@@]2(Cc3ccccc3[C@]32NC(=O)NC3=O)CC1	BRI-00030
COc1cc(c(Oc2ccc(CNC(=O)C3(N)CC3)nc2)cc1)C(F)(F)F	BRI-00034
Fc1ccc(Nc2c3cc(OC4CCOCC4)ccc3ncn2)cc1Cl	BRI-00033
OC(=O)[C@@H](CCn1cccc1C#N)NS(=O)(=O)c1cccc2c1cc[nH]2	BRI-00031
CN1CCc2c(C1)ccc(COc1ccc(C)cc1c1nc(ccc1)c1ccc(cc1)C(=O)O)c2	BRI-00032
COc1cc(C)c(c(C)c1)S(=O)(=O)N(C)CCC(=O)N	BRI-00035
CCCn1/c(=N/C(=O)c2cc(ncc2)c2cn(C)nc2)/[nH]c2c1cccc2	BRI-00037
OCCNc1nc(Nc2ccc(Cl)cc2)ncc1[N+](=O)[O-]	BRI-00036
NCc1cc(Nc2nc3cc(ccc3[nH]2)N2CCCC2)c(Cl)cc1	BRI-00039
COc1cc2ncnc(Nc3ccc(Oc4cnccc4)c(C)c3)c2cc1O	BRI-00038
CNc1c2cc(CNC(=O)c3cccn(Cc4cocc4)c3=O)ccc2ncn1	BRI-00040
CC(C)(C)n1c2ccc(cc2nc1c1ccncc1)c1cnc(N)nc1	BRI-00041
Cc1cnc(Nc2cc3c(cn[nH]3)cc2)nc1NCCCN1CCCC1=O	BRI-00042
NC(=O)CCn1c(=O)n(Cc2cccc3c2cccc3)c2c1cccc2	BRI-00043
CC(C)(C)C(=O)c1c2ccccn2c(C(=O)c2ccc(Cl)cc2)c1CC(C)(C)C(=O)O	BRI-00045
COc1cc(c(Oc2ccc(CNC(=O)[C@](C)(N)CO)cc2)cc1)C(F)(F)F	BRI-00046
CC(C)[C@](C)(c1noc(n1)C1CC1)c1ccc(cc1)c1cnc(N)nc1	BRI-00044
OC1=C([C@@H](NC(=O)Nc2cccc(c2)C(F)(F)F)c2ccc(cc2)C#N)C(=O)CCC1	BRI-00048
CCOC(=O)Nc1c(oc2cc(C)c(nc12)c1cn(C)nc1)C(=O)OCC	BRI-00047
Cc1c(ccc(c1)C#N)[C@@H](N)C1=C(CCCC1=O)Nc1cccc(c1)C(F)(F)F	BRI-00050
CNC(=O)COCCN(C)S(=O)(=O)c1c(C)cc(OC)cc1C	BRI-00049
Cn1ccc(n1)C(=O)N[C@H]1CCCCC/C=C\[C@@H]2C[C@]2(NC(=O)[C@@H]2CCCN2C1=O)C(=O)NS(=O)(=O)C1CC1	BRI-00052
COC(=O)C[C@@H]1COc2c1ccc(O[C@@H]1CCc3c1cccc3N1CCOCC1)c2	BRI-00053
Cn1cc(NC(=O)c2ccc3cc4n(CCNC4=O)c3c2)cn1	BRI-00055
Cn1c2c(n(Cc3cscc3)c(Cl)n2)c(=O)n(C)c1=O	BRI-00051
Cn1c(=O)c(OCC(=O)O)cc2c1ccc(Nc1c(Cl)cnc(n1)n1nc(C)cc1C)c2	BRI-00054
C[C@@H](n1c(=O)[nH]c2cc(C)c(C)cc12)c1c[nH]c2c1c(C)ccc2	BRI-00056
Cc1cc(cc2ncnc(Nc3c(O)cc(F)cc3)c12)N=S1(=O)CCC1	BRI-00057
NC(=O)c1cc2c(cc1)cc(NS(=O)(=O)c1cc(Cl)cc(Cl)c1)cc2	BRI-00058
COc1cc2c(NC(=O)N(CC2)C2CCN(Cc3ccccc3)CC2)cc1	BRI-00060
C[C@H]1C[C@@H](C)CN(C1)c1nc(Nc2cc3c(cc2)n(C)c(=O)c(O)c3)c(Cl)cn1	BRI-00059
COc1cc(C)c(c(C)c1)S(=O)(=O)N(C)CCC(=O)Nc1cc2c(CCN(C)CC2)cc1	BRI-00062
CC(C)(C)C(=O)c1c(CC(C)(C)C(=O)O)c(C(=O)c2ccc(Cl)cc2)c2ccccn12	BRI-00061
CCOCn1nccc1c1cnc(Oc2ccc(O)cc2)cc1	BRI-00064
C[C@@H](CO)Nc1nc(Nc2ccc(cc2)C(=O)O)ncc1[N+](=O)[O-]	BRI-00065
CCOC(=O)[C@@H](n1c(=O)[nH]c2c(cccc2)c1=O)c1ccc(Cl)cc1	BRI-00066
CCNC(=O)Cn1cc(cn1)c1nc(no1)c1cnc(cc1)c1cnc(N)nc1	BRI-00063
Cn1c2c(n(CC=C(C)C)c(CCCN)n2)c(=O)n(C)c1=O	BRI-00069
CC[C@H](Nc1cc(Cl)ccc1)/C=C/1\C(=O)Nc2cc(ccc12)C(=O)N	BRI-00068
OC(=O)CCn1c(=O)n(Cc2cccc3c2cccc3)c2c1cc(cc2)C(=O)N[C@@H]1CCS(=O)(=O)C1	BRI-00070
CC(C)Oc1c(Nc2ncnn3cc(C(=O)O)c(C)c23)cc2cn[nH]c2c1	BRI-00073
Cc1cccc2c(cc(Cn3c(=O)n(CCC(=O)O)c4c3cccc4)n12)C#N	BRI-00074
CC(C)(C)c1cc(NC(=O)[C@@H]2CCC[N@]2C2CCCC2)no1	BRI-00067
C[C@@H](Nc1c(cnc(Nc2ccc(Cl)cc2)n1)[N+](=O)[O-])c1nc2ccccc2[nH]1	BRI-00076
CCOc1ccc(cc1)C#Cc1ccc(CCNC(=O)C)cc1	BRI-00071
OCc1ccc(CCn2ccc(OCc3ccco3)cc2=O)cc1	BRI-00072
CC(C)(C(=O)Nc1ncccc1)c1ccc(cc1)c1cnc(N)nc1	BRI-00077
CC(C)CCc1c(OC(C)C)cnc2c1c(=O)n(CCCO)c(=O)n2C	BRI-00079
CN[C@@H](CC(C)(C)F)C(=O)O[C@H](Cc1ccc(cc1)N1CCOCC1)C(=O)N(C)C	BRI-00075
CN1C(=O)NC(=O)[C@]21Cc1c(C2)cc(Nc2cc(ncn2)C(=O)O)cc1	BRI-00078
FC(F)(F)c1cnc(Nc2ccc(Cl)cc2)nc1N1CCc2c(C1)nc[nH]2	BRI-00080
CCN(Cc1ccccc1)[C@@H](C)COc1ccc(cn1)C(F)(F)F	BRI-00081
Nc1nc(no1)C1(CCC1)c1ccc(cc1)c1cnc(N)nc1	BRI-00082
Cc1c(ncnc1N1CCc2c(C1)cc(Cl)cc2)C(=O)O	BRI-00083
CNC(=O)N1CC2=C(CCCC2=O)N(C1=O)c1cccc(c1)C(F)(F)F	BRI-00084
O=C(NCc1cc(ccc1)c1c[nH]c2c1cccn2)c1cccn(Cc2cnccc2)c1=O	BRI-00085
C[C@H](C#N)c1cc(cnc1)c1cnc2N(CCCc2c1)C(=O)N	BRI-00087
CCOC(=O)[C@H]1CNCCN1C/C=C/C(=O)Nc1cc2c(Nc3ccc(F)c(Cl)c3)nc(OC)nc2cc1C1CC1	BRI-00086
CC(C)C[C@]1(C)C(=O)Nc2c1cc(cc2)c1c(C)cc(F)cc1	BRI-00088
CO[C@H]1CC[C@@]2(Cc3ccc(O)cc3[C@]32NC(=O)N(CC3=O)C(C)C)CC1	BRI-00089
CC[C@H](N1CCC2(CCC(=O)CC2)OC1=O)c1ccccc1	BRI-00090
C[C@@H](OC(=O)[C@H](C1CC1)N(C)C(=O)OC(C)(C)C)C(=O)O	BRI-00091
CCC1=C(NNC(=O)C1)c1cc2c(cc1)nc(o2)c1ccc(OCc2nc(no2)C(C)C)cc1	BRI-00092
Cc1ncc(cc1N)C#Cc1c(ncnc1C)N1CCOCC1	BRI-00093
CO[C@H]1CC[C@@]2(Cc3c(cc(OCCC4CC4)cc3)[C@]32N=C(SCCC2CC2)N(C)CC3=O)CC1	BRI-00095
Cc1nc(no1)c1c(N(CC(=O)O)S(=O)(=O)c2cc(Cl)cc(Cl)c2)c2c(cccc2)cc1	BRI-00097
Oc1c(Nc2c3c(F)cc(cc3ncn2)N=S2(=O)CCCC2)ccc(F)c1	BRI-00096
CC(C)(C)Cc1noc(NC(=O)[C@@H]2CCCN2CC2CC2)c1	BRI-00098
C[C@@H]1CNC(=O)c2cc3c(nc(cc3)C(=O)Nc3noc(C)c3)n12	BRI-00094
Cn1cc(cn1)c1ncc(Nc2ncc3N(C)C(=O)[C@@H]4CCCN4c3n2)cc1	BRI-00099
N(c1nccc(Nc2c3OCOc3ccc2Cl)n1)c1cccc(C(=O)N)c1	GNT-00460
c1c(ccc(S(=O)(=O)NC)c1)Nc1nc(ccn1)c1n(C2CC2)c(C)nc1	GNT-00461
C1N(C(=O)COC1)c1ccc(cc1)N1C(=O)O[C@H](C1)CNC(=O)c1sc(cc1)Cl	GNT-00462
[O-][N+](=O)c1cccc2c1[nH]c(c2)C(=O)Nc1ccc(cc1)/C(=N/NC(=N)N)/C	GNT-00463
Clc1ccc2OCOc2c1Nc1ccnc(Nc2cccc(c2)N2CCOCC2)n1	GNT-00459
CN(C)S(=O)(=O)c1cc2c(cc1)NC(=O)/C/2=C\c1cc2CCCCc2[nH]1	GNT-00465
CC(C)(C)n1nc(c2c1ncnc2N)Cc1cc(ccc1)C	GNT-00464
Clc1cc(Cl)ccc1c1nc(N)nc2sc(cc12)C(=O)NCC	GNT-00467
Nc1nc(nc(n1)C)SC	GNT-00466
CC(C)c1cc(C(=O)N2Cc3ccccc3C2)c(O)cc1O	GNT-00469
[O-][N+](=O)c1cccc2cc([nH]c12)C(=O)Nc1ccc(cc1)/C(=N/Nc1[nH]ccn1)/C	GNT-00471
COc1ccccc1n1c(=O)c2c(Cl)cccc2nc1CSc1c2nc[nH]c2ncn1	GNT-00468
[N+](=O)(c1cccc2c1[nH]c(c2)C(=O)Nc1cc2c(cc1)/C(=N/NC(=N)N)/CCC2)[O-]	GNT-00474
c1cncc(c2nc(ncc2)N)c1	GNT-00470
c1(ccc(c(c1)OC)O)C(=O)OC	GNT-00473
c1(cc(cc(c1)O)O)CC(=O)OC	GNT-00472
n1c(c(c(C)o1)c1ccccc1)c1c(cc(cc1)O)O	GNT-00475
OC[C@H]1O[C@@H](n2c3ncnc(N)c3nc2)C[C@@H]1O	GNT-00476
c1cc(C)ccc1S(=O)(=O)c1nc(nc(c1)C)N	GNT-00480
Clc1c(cccc1)Nc1ncc(n2cncc12)c1ccccc1	GNT-00478
Oc1ccc(cc1)C1(CCCCC1)c1ccc(O)cc1	GNT-00477
CCSc1nc(nc(n1)C)N	GNT-00479
C1OCc2cccc3c2c1ccc3c1nc(nc(c1)C)N	GNT-00481
CSc1nc(nc(n1)N)c1ccccc1Cl	GNT-00482
C1OCc2cccc3c2c1cc(Cl)c3c1nc(nc(n1)N)SC	GNT-00483
c1(=O)n(cc(c(=O)[nH]1)C)[C@H]1[C@@H]([C@H]([C@@H]([C@@H](CO)O1)O)O)O	GNT-00486
n1(c(=O)[nH]c(=O)cc1)[C@@H]1O[C@H](CO)[C@@H](O)[C@H](O)[C@H]1O	GNT-00485
[C@@H]1([C@H](O)[C@@H](O)[C@H](O)[C@H](O1)CO)n1c(=O)nc(N)cc1	GNT-00487
c1cnc2[nH]cc(c3ccnc(N)n3)c2c1OC	GNT-00489
C(c1cccc(c1)c1nnc2ccc(NC3CCCCC3)nn12)(F)(F)F	GNT-00488
CCCc1c2nc([nH]c(=O)c2n(n1)C)c1cc(S(=O)(=O)N)sc1OCC	GNT-00490
NS(=O)(=O)c1nc2c(cc(cc2)OCC)s1	GNT-00492
n12c(nnc1Cc1ccc(cc1)O)ccc(c1ccccc1)n2	GNT-00493
[C@@H]1([C@@H]([C@H]([C@@H]([C@@H](CO)O1)O)O)O)NC(=O)C	GNT-00496
c1ccncc1CCNc1nc(ccn1)[C@@H](C#N)c1nc2ccccc2s1	GNT-00494
Cc1ccc(C(=O)NC2CC2)cc1c1ccc(cc1)C(=O)NCC1CC1	GNT-00495
Cc1cn(cn1)c1cc(cc(c1)C(F)(F)F)C(=O)Nc1cc(c(cc1)C)NC(=O)c1ccno1	GNT-00499
O=C(N(C)C)c1c(N)ccc(c1)c1cnc2c(c(c[nH]2)c2n(CC)ncc2)c1	GNT-00497
c12ccccc1[nH]nc2c1ccncc1	GNT-00498
c12cc(ccc2[nH]nc1N)c1ccccc1	GNT-00500
c1c(c2nc(Nc3cc(Cl)ccc3)ccn2n1)c1cc(ccc1)N	GNT-00501
Cc1oc(nn1)c1ccc(c(c1)C)c1cc(C(=O)NC2CC2)ccc1C	GNT-00502
Nc1nc(C)c2c(n1)CCSC2	GNT-00505
[C@@H]1(CN(CC[C@H]1C)C(=O)CC#N)N(C)c1c2cc[nH]c2ncn1	GNT-00503
c1c2ccccc2ncc1c1cc(ccn1)c1cc2C(=O)NCCc2[nH]1	GNT-00504
Cc1c(c(C)c(/C=C\2/c3cc(ccc3NC2=O)F)[nH]1)C(=O)N	GNT-00507
N1CCc2c(cc(c3cc(c4ccccc4F)ncc3)[nH]2)C1=O	GNT-00506
c1(cc(c(cc1)OC)OC1CCCC1)[C@@H]1CC(=O)NC1	GNT-00508
c1c2c(ncc1)c(cc(c2)Cc1ccncc1)c1cc(ccc1)[N+](=O)[O-]	GNT-00509
c1c(ccc(c1C(F)(F)F)Cl)NC(=O)Nc1ccc(cc1)Oc1ccnc(c1)C(=O)NC	GNT-00510
c1nccc(c1)c1c[nH]nc1c1ccc(cc1)F	GNT-00512
c1coc(c1)c1c(c(C)n[nH]1)C(=O)OC	GNT-00513
C(CNc1c2ncn([C@@H]3O[C@@H](CO)[C@@H](O)[C@H]3O)c2ncn1)c1ccccc1	GNT-00511
c1cccc2nc([nH]c12)[C@@H](OC(=O)Nc1ccc(Cl)c(Cl)c1)C	GNT-00514
CC(C)S(=O)(=O)NC[C@@H](C)c1ccc(cc1)c1ccc(C#N)cc1	GNT-00515
Nc1ccc(cc1NC(=O)c1ccccc1)c1ccccc1	GNT-00517
C[C@]12CC[C@@H]3[C@@]4(C)CC[C@H](O)CC4=CC[C@H]3[C@@H]1CC[C@@H]2[C@H](C)CCCC(C)(C)O	GNT-00516
COc1cc(cc(OC)c1OC)c1cc(cnc1N)c1cccc(O)c1	GNT-00520
C(=O)(Nc1ccc(Cl)cc1)Nc1cc(nn1C)C(C)(C)C	GNT-00524
c12-c(n(cnc1N)CCCC#C)nc(n2)Sc1ccc(cc1C)C	GNT-00522
c1(ccc(cc1C)C(=O)C)O	GNT-00525
n1c(N)nc2c(c1Cl)ncn2Cc1ncc(C)c(OC)c1C	GNT-00523
n1cnc2c(c1Nc1cc(ccc1)O)cc(c(c2)OC)OC	GNT-00521
c1c(c(cc(c1)O)O)n1c2c([nH]c1=O)cccc2	GNT-00526
Clc1ccc(cc1)C1=N[C@H](c2n(-c3c1cc(cc3)OC)c(nn2)C)CC(=O)NCC	GNT-00528
[C@H]12CC[C@]3(C)[C@@H](O)[C@H](O)C[C@H]3[C@@H]1CCc1cc(O)ccc21	GNT-00530
[nH]1cncc1/C=C/1\C(=O)Nc2ccc(OC)cc12	GNT-00529
N1(C2CC2)c2nccc(C)c2NC(=O)c2c1nccc2	GNT-00531
c1(c2cc(nc(n2)N)C)c(cccc1Cl)OCCCC(F)(F)F	GNT-00533
COc1ccccc1c1cc(Cl)nc(N)n1	GNT-00532
n1c2[nH]cc(C#N)c2c(c2c(cc(c(c2)OC)Cl)Cl)nc1C	GNT-00535
n1c(C)cc(c2c(cc(c(c2)OC)Cl)Cl)nc1N	GNT-00534
n1c2[nH]c(c(c2c(c2cc(c(cc2Cl)Cl)OC)nc1C)C#N)C	GNT-00536
C1(=O)Nc2c([C@@H](N1C)OCCO)cc(c1c(onc1C)C)cc2	GNT-00538
CCOc1cc(cc(c1)c1c(C)noc1C)[C@H](O)C	GNT-00539
c12ncnc(c1c(nn2C(C)(C)C)c1ccc(cc1)Cl)N	GNT-00541
n1cnc2c(c1N)c(nn2C(C)C)c1ccc2cc(ccc2c1)OCC	GNT-00540
c1(c(cc(c(C(C)C)c1)O)O)c1n(c(=O)[nH]n1)c1ccc2c(c1)ccn2C	GNT-00543
CC(C)n1nc(c2c1ncnc2N)c1cc2c(cc1)cc(cc2)OCc1cc(Cl)ccc1	GNT-00545
n1cnc2c(c1N)c(nn2C(C)C)c1ccc2cc(ccc2c1)OC	GNT-00542
c1cc(cc(c1)Oc1ccc2nc(cn2n1)NC(=O)C1CC1)NC(=O)c1cc(C)nn1C	GNT-00546
c12cccc3c(c(cc(c13)COC2)Cl)c1nc(nc(n1)N)SCCCC(=O)N	GNT-00547
c12ncccc1cccc2NC(=O)c1ccc(cc1)N1C(=O)[C@@H]2[C@H]3C[C@H](C=C3)[C@@H]2C1=O	GNT-00544
c1(ccc(cc1)O)NC(=O)C	GNT-00550
O=[S@](C)c1ccc(cc1)c1[nH]c(c2ccncc2)c(n1)c1ccc(cc1)F	GNT-00549
c1ccc(cc1)n1c(ccn1)c1c(=O)c(cn(c2ccc(cc2F)n2cccn2)n1)OC	GNT-00548
O=S(=O)(N1CCOCC1)c1cc2c(cc1)N(C)C(=O)N(C2)C	GNT-00551
CC(=O)Nc1[nH]c(=O)c2ccccc2n1	GNT-00552
[C@H]1(O)CCN(Cc2nc3c4cc(Br)ccc4oc3c(=O)[nH]2)C1	GNT-00553
Clc1n(C)nc(C)c1S(=O)(=O)NCc1ccc(cc1)c1c(C)onc1C	GNT-00554
c1c(c(c(cc1O)Oc1ccc(cc1)[N+](=O)[O-])c1onc(c1)C(=O)NC1CCN(CC1)C)O	GNT-00556
c1ccc2c(c1)nc(s2)c1cc(sc1)S(=O)(=O)N	GNT-00555
c1(ccnc(n1)Nc1ccc(cc1)CC#N)Nc1cc(C2CCCC2)n[nH]1	GNT-00559
Nc1nc(C)c(s1)c1nc(ncc1)Nc1cccc(c1)[N+](=O)[O-]	GNT-00557
CNc1nc(C)c(c2nc(Nc3cc(O)ccc3)ncc2C#N)s1	GNT-00558
O=C(NCC)c1noc(c1)c1c(O)cc(O)cc1Oc1ccc([N+](=O)[O-])cc1	GNT-00560
Oc1ccc2c(c1)c1c([nH]2)cc(c2c1C(=O)NC2=O)c1ccccc1	GNT-00562
N1(CCOCC1)c1oc2c(cccc2c2ccccc2)c(=O)c1	GNT-00563
COc1ccc(cc1)c1cnc2c(cnn2c1)c1ccncc1	GNT-00561
c1c(cc2[nH]nc(c2c1)[C@@H](CC1CCCCC1)C#N)O	GNT-00566
n1c(N)nc2c(c1OCC1CCCCC1)[nH]c(n2)c1cccc(c1C)O	GNT-00564
[C@@H]12[C@@H]3C=C[C@H]([C@@H]1C(=O)N(C2=O)c1ccc(C(=O)Nc2c4nccc(c4ccc2)C)cc1)C3	GNT-00565
c1(c(cc2c(c1)c(n[nH]2)Cc1cccc(c1)C)O)C(=O)N(C)Cc1ccccc1	GNT-00567
n1[nH]c(C)cc1NC(=O)c1ccc(Br)cc1	GNT-00569
N(C(=O)c1ccc(cc1)C(=O)N)c1n[nH]c(c1)C1CC1	GNT-00570
s1c(c2nc(ncc2)Nc2cc([N+](=O)[O-])ccc2)c(nc1C)C	GNT-00571
O=C(N1CCOCC1)c1ccc(O)cc1	GNT-00568
c1(c2c(ncn1)nc[nH]2)N(C)C	GNT-00572
COc1cc(c(cc1OC)Cl)c1nc(nc2c1c(C#N)c[nH]2)SCC(=O)N(C)C	GNT-00574
Cc1cc(C)ccc1c1c2c(nc(n1)SC)[nH]cc2C#N	GNT-00573
C(F)(Oc1ccc(cc1)CC(=O)Nc1[nH]nc(c1)C1CC1)(F)F	GNT-00575
s1c(C)nc(C)c1c1nc(ncc1)Nc1ccc(N(C)C)c(Cl)c1	GNT-00576
c12n(nc(cc1Nc1nc(N3[C@H](CCC3)C)ccc1)c1ccccc1)ccn2	GNT-00577
c1ccccc1NC1=NC(=O)C(=N1)Cc1cc2c(cc1)OCO2	GNT-00578
O=S(=O)(CCO)c1c(F)c(F)c(S(=O)(=O)N)c(F)c1F	GNT-00581
Fc1c(S(=O)(=O)N)c(F)c(F)c(c1F)Sc1nc(C)cc(n1)C	GNT-00580
C1C(Cc2c(C1=O)c(n[nH]2)C(F)(F)F)(C)C	GNT-00583
c1cnc2[nH]cc(c2c1)Cc1cnc(cc1)NCc1ccc(cc1)C(F)(F)F	GNT-00582
Cc1cc(n[nH]1)C(=O)OCc1cccnc1	GNT-00584
c1(c(cccc1Cl)F)[C@H](C)NC(=O)c1ccc(C#N)n1C	GNT-00586
Oc1ccc(c2c3cccc(C(F)(F)F)c3nn2Cc2ccccc2)c(O)c1	GNT-00588
C=CCCn1nc(c2ccc(O)cc2O)c2cccc(C(F)(F)F)c12	GNT-00589
CC(C)Cn1nc(c2c1c(C(F)(F)F)ccc2)c1ccc(O)cc1O	GNT-00587
C(=O)(Nc1ccc(cc1)S(=O)(=O)N)C[C@]12C[C@H]3C[C@@H](C2)C[C@@H](C1)C3	GNT-00585
C=CCCn1nc2c(C(F)(F)F)cccc2c1c1ccc(O)cc1O	GNT-00590
c1cc(ccc1Cc1cc(n2c(n1)c(cn2)C(=O)Nc1ccc(cc1)F)O)C#N	GNT-00593
c1c(c(cc(c1O)C(=O)N1CCc2c(C1)cccc2)C(C)C)O	GNT-00595
c1c(cc(cc1c1c(C)onc1C)O)[C@@H](c1ccccc1)O	GNT-00591
c1c(cc(cc1c1c(C)onc1C)O)[C@H](c1ccccc1)O	GNT-00592
c1(cc(c(cc1C(C)C)c1noc(c1)N)O)O	GNT-00596
O=C(C)N[C@@H]1c2cc(=O)c(ccc2-c2c(CC1)cc(c(c2OC)OC)OC)OC	GNT-00597
CCCCOC(=O)c1ccc(O)cc1	GNT-00599
CC(C)[C@]1([C@H]2[C@@](CC1)(C)CC=C(C)C[C@@H]2OC(=O)c1ccc(O)cc1)O	GNT-00598
Clc1ccc(cc1)n1cc(nn1)[C@@H](C)Oc1c2ccccc2[nH]c(=O)c1	GNT-00600
S(=O)(=O)(c1sccc1)N	GNT-00601
c1(cn(c2c1C(=O)CC(C2)(C)C)c1cc2CCNC(=O)c2c(C2CCCC2)c1)C	GNT-00604
Cc1cn(c2c1C(=O)CC(C)(C)C2)c1cc(N[C@H]2CCOC2)c(C(=O)N)c(F)c1	GNT-00602
O=C1NCCc2cc(cc(c12)CC(C)C)n1cc(c2c1CC(C)(C)CC2=O)C	GNT-00603
c1cc(cc(c1)S(=O)(=O)c1ccc(cc1)CNC(=O)c1cc2c[nH]nc2nc1)C(F)(F)F	GNT-00605
CC#CCOc1ccc(cc1)CNS(=O)(=O)N	GNT-00609
n1(CC(CO)(F)F)nc(C)c(c2cc3NC(=O)COc3cc2)c1c1ccc(cc1)F	GNT-00606
Nc1cc(ccc1)C(=O)N	GNT-00608
n1nc2ccc(Sc3cc(ccc3OC)OC)nn2c1c1cnn(c1)C	GNT-00611
c1cc(cc2c1ccnc2)c1ccnc(c1)NC(=O)C1CC1	GNT-00610
Fc1c(SCCO)c(F)c(c(c1NC1CCCCCCC1)S(=O)(=O)N)F	GNT-00612
c12c(nc(n(c1=O)CC)NC1CCCC1)c(cs2)C#C	GNT-00607
Fc1c(S(=O)(=O)N)c(F)c(F)c(c1NC1CCCCCCC1)S(=O)(=O)CCO	GNT-00613
O=C(n1c(C)cc(C)n1)CCNc1ccc(cc1)S(=O)(=O)N	GNT-00614
c12CCNC(=O)c2c2c(n1CCCCNC(=O)C)cccc2	GNT-00615
C(O)[C@]1(O)[C@@H](O)[C@@H](O)CO1	GNT-00616
c1c(cnn1CCC)c1c[nH]c2c1nc(cn2)c1ccncc1	GNT-00619
C1CCCC1n1nc(c2c1ncnc2N)c1cc2cc[nH]c2nc1	GNT-00617
n1ccn2c(c1N)nc(c2NCc1ccccc1)Cc1c(cc2c(c1)OCO2)Br	GNT-00620
c12c(cc(c3cccnc3F)cc1)[C@@]1(c3c(c(cc(c3)C3=CCOCC3)F)O2)N=C(N)OC1	GNT-00622
[C@H]1([C@H](CO)O[C@H]([C@@H](O)[C@H]1O)S(=O)(=O)N1C[C@H](OS(=O)(=O)N)CC1)O	GNT-00621
CCCOc1ccc(S(=O)(=O)N)cc1	GNT-00624
c1cc(S(=O)(=O)N)ccc1OCC=C	GNT-00623
CCOc1ccc(S(=O)(=O)N)cc1	GNT-00625
CCCOc1cc2n(cc1)c(C(=O)C)cc2c1ccccc1S(=O)(=O)C	GNT-00626
c1cc2c(c(c1)C(=O)N)nc(cn2)c1ccc(cc1)Cl	GNT-00627
n1cnc2c(c1N)c(cn2[C@H]1[C@H](O)[C@H](O)[C@H](O1)CO)C(=O)N	GNT-00629
c1c(cccn1)Nc1c2cccn2ncn1	GNT-00631
C1CC1C(=O)N1CCN(CC1)C(=O)c1cc(ccc1F)Cc1c2ccccc2c(=O)[nH]n1	GNT-00630
n1c2[nH]cc(c3cc(ccc3)C#N)c2c(nc1)N1CCOCC1	GNT-00633
[nH]1c(nc2c(c1=O)cccc2C)c1ccc(cc1)C(F)(F)F	GNT-00636
Clc1ccc(C(=O)N)s1	GNT-00635
Fc1cc(c2nc(OC)ccc2)c(cc1)[C@@H]1NC(=O)c2c(C1)nc(N)nc2C	GNT-00634
COc1c2nc([nH]c(=O)c2ccc1)c1ccc(C(F)(F)F)cc1	GNT-00639
O=S1(=O)CCC(CC1)NC(=O)c1cc2c(s1)c(cn(c2=O)C)c1ccc(c(c1)OC)OC	GNT-00641
COc1cc2c(cc1)cc(cc2)c1nc[nH]c1c1ccncc1	GNT-00642
Cc1c2c(C)cccc2c(=O)[nH]c1c1ccccc1	GNT-00644
c1ccc(cc1)[C@H](CN1c2nc(cc(=O)n2CC[C@H]1C(F)(F)F)N1CCOCC1)O	GNT-00647
COc1ccccc1C(=O)Nc1cc2n(C)c(=O)n(C)c2cc1N1CCCCC1	GNT-00648
c1(c2c(nc(n1)N)C[C@@H](CC2=O)c1ccccc1)C	GNT-00650
CC(C)(C)CC(=O)N1C[C@H](O)C[C@H]1C(=O)NCc1ccc(cc1)c1scnc1C	GNT-00652
[nH]1c2c(c(ncn2)N2CCOCC2)c(c1)c1cnn(C)c1	GNT-00651
o1c(c(c(C)n1)c1ccc(c2c(n3c(n2)cncc3)NC(C)(C)C)cc1)C	GNT-00653
C1OCCC=C1c1cc2c(c(n1)F)Oc1c([C@]32COC(=N3)N)cc(cc1)c1cccnc1F	GNT-00656
C1(=O)NC(=O)N[C@]1(C)CNC(=O)COc1ccc(cc1)Cl	GNT-00654
C1(c2cc(Nc3c4c(cccc4)nc(n3)Nc3cc4[nH]cnc4cc3)n[nH]2)CCC1	GNT-00655
O=S(=O)(N)c1ccc(cc1)SCCC	GNT-00658
c1(ccncc1)C(=O)Nc1c(ccc(C(F)(F)F)c1)N1CCCCC1	GNT-00657
c12ncnc(c2c(=O)ccn1c1ccc(cc1)N)N	GNT-00661
C[C@]12CC[C@@H]3c4ccc(O)cc4CC[C@H]3[C@@H]1CC[C@@]2(O)C#C	GNT-00659
NC(=O)c1ccc(cc1)n1cc(c2C(=O)CC(Cc12)(C)C)C	GNT-00664
[C@H]1(CN(c2ccc(cc2)Cl)c2c(-n3c1nnc3C)cccc2)C	GNT-00662
NC(=O)c1ccc2-n3c(CCOc2c1)c(c1C(=O)CC(Cc31)(C)C)C	GNT-00665
Cc1cc(on1)c1cc(F)c2n(c1)c(nn2)[C@](C)(F)c1cc2cc(OC)cnc2cc1	GNT-00668
c1ccccc1n1nc(N)nc1N	GNT-00669
NC(=O)c1cc2c(-n3c(C[C@@H](O2)CCC)c(c2c3CC(C)(C)CC2=O)C)cc1Cl	GNT-00666
N1(CCc2n(-c3cc(Cl)c(cc13)C(=O)N)c1c(C(=O)CC(C1)(C)C)c2C)Cc1ccco1	GNT-00667
Cc1cn(nn1)CCn1cnc(c2cn(nc2)C)c1c1ccc(C#N)cc1	GNT-00671
c1(cc(c2c3c([nH]cn3)nc(N)n2)c(cc1)OC)Br	GNT-00673
c1c(c2ccc(=O)n(c2)C)c(COc2ccc(c3cccc4c3ncn4C)cc2)nn1C	GNT-00672
c1(c2c3c(cco3)cc(c2)Br)c2nc[nH]c2nc(n1)N	GNT-00674
c1c(ccc(c1)N(CC)CC)C(=O)NN	GNT-00675
C1[C@@H](CC[C@@H](NC(=O)NC(C)C)C1)Nc1ncc2ccc(=O)n(C3CCCC3)c2n1	GNT-00677
c12OCCOc1ccc(NCc1ccncc1)c2	GNT-00676
C[C@@H](C(=O)N1CCOCC1)N1CC[C@H](NS(=O)(=O)/C=C/c2ccc(Cl)cc2)C1=O	GNT-00679
CN(C)C(=O)c1cc(F)c(cc1)N1C(=O)[C@@H](NS(=O)(=O)/C=C/c2sc(cc2)Cl)CC1	GNT-00678
C1CC(CC1)n1c2nc([nH]c(=O)c2cn1)N[C@H](C)c1ccc(cc1)Cl	GNT-00681
C1CC(CC1)n1c2nc([nH]c(=O)c2cn1)N[C@@H](C)c1ccc(cc1)Cl	GNT-00680
C1COCCN1c1snc2cc(cnc12)c1cc(c(cc1)N)OC	GNT-00682
COc1ccc(cc1)S(=O)(=O)Nc1cc2n(C)c(=O)n(C)c2cc1	GNT-00684
Cc1nc(cs1)c1cc2CC(=O)N(C)c2cc1	GNT-00683
c1c(ccc(c1)CCC(=O)NC(=O)N[C@@H]1O[C@H](CO)[C@@H](O)[C@H](O)[C@H]1O)c1ccccc1	GNT-00685
c1c(/C=C/C(=O)NC(=O)N[C@@H]2O[C@H](CO)[C@@H](O)[C@H](O)[C@H]2O)ccc(c1)C(C)C	GNT-00686
CCN(c1cccc2[nH]ncc12)c1nc(Nc2ccc3CNS(=O)(=O)c3c2)ncc1Cl	GNT-00687
OCCN(c1ccnc(Nc2ccc3CNS(=O)(=O)c3c2)n1)c1cccc2[nH]ncc12	GNT-00688
O=c1[nH]c2c(cccc2)n1c1cc(c(cc1O)O)CC	GNT-00689
O=c1[nH]c2c(cccc2)n1c1cc(c(cc1O)O)CCC	GNT-00690
Clc1ccccc1c1nc(N)nc(n1)N	GNT-00692
[O-][S+2]([O-])(c1cnccc1)NCc1cc2c(cc1)n(c(=O)[nH]2)c1cc(Cl)c(cc1O)O	GNT-00691
c1cc(ccc1)Nc1cc(ncn1)n1c(N)nc(Nc2ccccc2)n1	GNT-00693
[C@@H](Nc1c(F)cnc(c2c[nH]c3c2cc(cn3)Cl)n1)(C(=O)NCC(F)(F)F)C	GNT-00694
Fc1cnc(nc1NC(C)(C(=O)NCC(F)(F)F)C)c1c2cc(Cl)cnc2[nH]c1	GNT-00695
O=S(=O)(N)c1ccc(cc1)CC	GNT-00697
n1cnc2c(c1NCc1ccccc1)nc[nH]2	GNT-00698
O=C(c1ccc(n2cnnc2)cc1)N[C@@]1(C)Cc2c3c(O)ccc(n3nc2CC1)C	GNT-00699
c1c2CN(C(=O)c3ccc(cc3)S(=O)(=O)N)CCc2ccc1	GNT-00700
c1cc(N)ncc1c1cc2c(-n3c(C)nnc3[C@H](C)CN2c2ccc(Cl)cc2)cc1	GNT-00701
c1cc(N)ncc1c1cc2c(-n3c(C)nnc3[C@@H](C)CN2c2ccc(Cl)cc2)cc1	GNT-00702
Cc1cc2cn[nH]c2cc1c1cccc2c(N)c(nnc12)C(=O)N	GNT-00703
Cc1cc(=O)n(C)c2cc(ccc12)N1C(=O)CC[C@H](NC(=O)OC(C)(C)C)[C@H]1c1ccccc1	GNT-00704
COc1cc2c3c(c4c([nH]nc4C4CC4)C)nccc3[nH]c2cc1c1c(onc1C)C	GNT-00705
CNC(=O)c1ccc(c(F)c1)N1C=C[C@H](NS(=O)(=O)/C=C/c2ccc(Cl)s2)C1=O	GNT-00706
c1cc(c(cn1)c1cccc2c(c(nnc12)C(=O)N)N)C	GNT-00708
C(C)(NC(=O)n1c(Nc2ccc(cc2)Cl)nc(N)n1)C	GNT-00709
Clc1nnc(c(c1)c1ccncc1)c1ccccc1	GNT-00710
C1(=O)N(Cc2c1c(C(=O)N)ccc2)CCCOC	GNT-00711
FC(F)(F)c1cccc(c1)N1C(=O)N[C@@H](C(=C1C)C(=O)C)c1cnc(C#N)cc1	GNT-00712
c1cc(ccc1C#N)[C@H]1NC(=O)N(c2cccc(c2)C(F)(F)F)C2=C1C(=O)NN(C2)C	GNT-00714
CS(=O)(=O)c1cc(C#N)ccc1[C@@H]1C(=C(C)N(C(=O)N1)c1cc(ccc1)C(F)(F)F)C#N	GNT-00713
C[C@H]1N(CCN(C1=O)C)CCOc1ccc(cc1)C1CCN(CC1)c1nn2c(nnc2Cl)cc1	GNT-00715
Clc1ccccc1N(c1ncncc1)C(=O)c1ccc(cc1)NC(=O)c1ccc(OC)cc1	GNT-00716
CC(C)(C)c1ccc(cc1)c1[nH]c(=O)c2ccccc2n1	GNT-00718
Clc1cc(c(cc1)C)n1c(C(=O)N)cc(c1)c1ncnn2c1ccc2	GNT-00717
Clc1ccc(cc1)[C@@H]1NC(=O)c2ccccc2N1	GNT-00719
CC(C)c1ccc(cc1)[C@@H]1NC(=O)c2cccnc2N1	GNT-00720
Clc1cc(Cl)ccc1[C@@H]1NC(=O)c2cccnc2N1C	GNT-00721
c12c(NC(=O)c3cccs3)ncnc1[nH]cn2	GNT-00723
c1ccc(cc1)n1c(ccn1)c1c(=O)c(cn(c2ccc(cc2F)N2C(=O)OCC2)n1)OC	GNT-00724
c1ccc(cc1)n1c(ccn1)c1c(=O)c(cn(c2ccc3c(c2F)C(C(=O)N3CC2CC2)(C)C)n1)OC	GNT-00725
C(=O)(c1cc2c([nH]1)ccc(C(=O)N)c2)OCC	GNT-00726
c1(c2c(n[nH]1)CCN(c1cc[nH]c(=O)c1)C2)c1ccncc1	GNT-00729
c1cc(cc2[nH]c3c(c(c4ccccc4Cl)ccc3C(=O)N)c12)C(=O)N(CC)CC	GNT-00727
c1(N2Cc3c(c4ccc(cc4)F)[nH]nc3CC2)ccccn1	GNT-00728
c12cc(cn2CCN([C@@H](c2cc(ccc2)Cl)CO)C1=O)c1nc(NC2CCOCC2)ncc1	GNT-00730
c12C(=O)N(CCCn1cc(c1nc(NC3CCOCC3)ncc1)c2)[C@@H](c1cc(ccc1)Cl)CO	GNT-00731
O=C1N(CCCn2cc(c3ccnc(N[C@@H]4C[C@@H](CC4)O)n3)cc12)[C@@H](c1cc(ccc1)Cl)CO	GNT-00732
C[C@H](Nc1nc2cc(ccc2o1)F)c1ccc(C)c(NC(=O)c2cnc3ccccn23)c1	GNT-00733
c1(nc(nc(c1C)Cl)C1CC1)NCc1c(nc(C)s1)C	GNT-00736
c1(nc(C2CC2)nc(c1C)Cl)NCCC	GNT-00735
n1c(cn2ccnc2c1Nc1ccc(c(c1)OC)OC)c1cc(C(=O)N)ccc1	GNT-00734
c12[nH]c(=O)c3c(c1CO[C@@H](C(C)(CO)C)C2)cccc3	GNT-00737
c12[nH]c(=O)c3c(c1CO[C@@H](C(C)C)C2)c(C)ccc3	GNT-00738
c1cc(ccc1OC)c1c(onc1c1cc(c2cncc3c2cccc3)c(cc1O)O)NC(=O)C1CC1	GNT-00740
[C@H]1([C@H]([C@H]([C@@H]([C@@H](CO)O1)O)O)O)OC	GNT-00742
n1(c(C(=O)N(C2CC2)C2CC2)cc2c1nc(c1c2n(C)cn1)Nc1cc(n(n1)C)C)CC	GNT-00741
C1CCCCCC1NS(=O)(=O)c1ccc2c3c1cccc3C(=O)N2CC	GNT-00743
n1(cc(c2cc3c(csn3)c(O[C@@H]([C@H]3CNC(=O)O3)C)c2)cn1)C	GNT-00746
c12c(cc(nc1O[C@@H]([C@H]1CNC(=O)C1)C)c1cc(c(cc1)OC)OC)ncs2	GNT-00745
O=C(NO)[C@H]1CSCN1S(=O)(=O)N1CCN(CC1)c1ccc(cc1C)C#N	GNT-00744
CCCCS(=O)(=O)Nc1ccc2c3c1cccc3C(=O)N2CC	GNT-00747
C1CN(C(=O)C)CCC1CNS(=O)(=O)c1ccc2c3c1cccc3C(=O)N2CC	GNT-00748
CCc1c(c(C)[nH]c1C(=O)n1c2cc(ccc2cc1)S(=O)(=O)NC)C(=O)C	GNT-00750
c1cc(cc(c1C)NC(=O)c1c(c(c(C)[nH]1)C(=O)C)CC)S(=O)(=O)NC	GNT-00749
c1(c(c2ccc(O)cc2)n[nH]c1)c1ccc(O)cc1	GNT-00751
c1cc(cc(c1C(=O)N1CCOCC1)Cl)Nc1c2n(c(cn2)c2c[nH]nc2)cc(C2CC2)n1	GNT-00752
CC(=C(c1ccc(O)cc1)c1ccc(O)cc1)c1ccc(C(C)(C)C)cc1	GNT-00754
CC(C)(C)n1cc(cn1)c1c2N[C@H](C)CC(=O)Nc2ccc1	GNT-00753
Oc1ccc(C(=C(c2cccc(Nc3ccccc3)c2)C)c2ccc(O)cc2)cc1	GNT-00755
C(F)(F)(F)c1nnc(o1)c1cnc(cc1)N1CCC(CC1)n1cncc1C(=O)NC(C)(C)C	GNT-00756
Oc1ccc(C(=C2CCC[C@H](CC)C2)c2ccc(O)cc2)cc1	GNT-00758
FC(F)(F)c1cc2NC(=O)CNc2cc1	GNT-00757
Oc1ccc(C(=C2CCC(CF)CC2)c2ccc(O)cc2)cc1	GNT-00760
c1cc(O)ccc1C(=C1CCC(CC1)CCO)c1ccc(O)cc1	GNT-00761
Oc1ccc(C(=C2CCC[C@H](c3ccc(OC)cc3)C2)c2ccc(O)cc2)cc1	GNT-00764
Oc1ccc(C(=C2CCC[C@H](CCO)C2)c2ccc(O)cc2)cc1	GNT-00762
Oc1ccc(C(=C2CCC[C@H](c3ccc(O)cc3)C2)c2ccc(O)cc2)cc1	GNT-00763
CC(C)(C)C(=O)NC	GNT-00765
C1COCCN1c1cc2n(cc1)c(C(=O)C)cc2c1n2ccnc2ccc1	GNT-00766
O=C(c1cccc(c1)n1cc(nc1)C)Nc1ccc(cc1)Oc1ccncc1	GNT-00770
c1(nc2c(cnc(C)n2n1)CC)CCc1n(C)nc(n1)N1CCCC1	GNT-00767
c12c(c(=O)[nH]c(=O)n1Cc1ccc(Cl)cc1)n(cn2)CC	GNT-00769
C(c1nnc2ncc(c3ccc(F)cc3)nn12)(F)(F)c1ccc2c(cccn2)c1	GNT-00771
O=C1Nc2ccccc2N[C@H]1C	GNT-00772
Cc1cccc2c1[nH]cc2C(=O)C	GNT-00774
Cc1cc(on1)c1cc(F)c2n(c1)c(nn2)[C@@H](C)n1ccc2ncccc2c1=O	GNT-00777
CC(=O)c1c2ccccc2[nH]c1	GNT-00775
CCOC(=O)c1cc2NC(=O)[C@@H](C)Nc2cc1	GNT-00776
NC(=O)c1ccc(cc1)c1cn(c(=O)c(C)c1)C	GNT-00778
C1(=O)c2ccc(cc2N(C(C)(C)N1)Cc1ccccc1)n1c2cccnc2[nH]c1=O	GNT-00780
c12ccn(C)c(=O)c1cnc(n2)N(C)C	GNT-00779
c1cc2C(=O)N(C)[C@@H](c3ccccc3)c2cc1c1c(C)onc1C	GNT-00781
[C@@H]12C[C@H](N([C@@H]1C2)C(=O)Cn1c2c(c(C(=O)N)n1)ccnc2)C(=O)N[C@@H](c1c(c(ccc1)Cl)F)C	GNT-00782
c1ccc2OCCOc2c1C(=O)N	GNT-00784
c12c(C(=O)CCC2)c(C)nn1CCO	GNT-00785
CCc1ccc(cc1)S(=O)(=O)Nc1cc2n(C)c(=O)n(C)c2cc1OC	GNT-00786
Cc1cc(Br)ccc1S(=O)(=O)Nc1cc2n(C)c(=O)n(C)c2cc1OC	GNT-00787
CCC(Cc1ccn2c3c(c(ccc3)Cl)c(=O)[nH]c12)CC	GNT-00789
C1CCCN1c1cc2n(C)c(=O)n(C)c2cc1NC(=O)c1ccccc1OC	GNT-00788
NS(=O)(=O)c1ccc(s1)c1nnn(c1)c1ccc(cc1)OC	GNT-00791
O=S(=O)(N)c1sc(cc1)c1cn(nn1)c1cccc2c1cccc2	GNT-00790
c12c(=O)[nH]c(Oc3c[nH]nc3)nc1cncc2	GNT-00793
S(=O)(=O)(N)c1sc(cc1)c1cn(nn1)c1ccc(C)cc1	GNT-00792
c1([nH]c(=O)cc(n1)c1ccccc1)SCCC(=O)NO	GNT-00794
C(C#N)[C@@H]1C(=O)Nc2ccccc12	GNT-00795
C(Sc1[nH]c(=O)cc(n1)c1ccccc1)C(=O)NO	GNT-00796
C(=O)(N1Cc2cnc(OCC)nc2CC1)c1cc(C(C)C)c(cc1O)O	GNT-00798
c1c(ccc(c1)C1=C(C(=O)C(C)(C)O1)c1cc(ccc1)F)S(=O)(=O)N	GNT-00799
NNC(=O)c1cc2c(nc(s2)NN)cc1	GNT-00800
C(=O)(Nc1c2c(ncn1)nc[nH]2)c1cc(C(=O)OC)ccc1	GNT-00802
c1c(=O)n2c3CCCc3sc2nc1CN(c1ccc(F)cc1)CC	GNT-00803
c1(Cn2c3nc(nc(Cl)c3c(c2)Cc2ccccc2)N)ncc(c(c1C)OC)C	GNT-00801
c1(cnc2c(c(c[nH]2)c2cc(nc(n2)N)CC)c1)c1cn[nH]c1	GNT-00805
n1c(c2-c3ccccc3C(=N[C@H](c2o1)CC(=O)N)c1ccc(cc1)Cl)C	GNT-00806
c1c(C(=O)NN)ccc(c1)N(C)C	GNT-00804
c1cc(Cl)ccc1C1=NCc2onc(C)c2-c2c1cccc2	GNT-00807
c1c(C)ccc2O[C@H](C)C(=O)Nc12	GNT-00808
c12c3ccccc3c(=O)oc1[nH]nc2CC	GNT-00809
c12c3ccccc3c(=O)oc1[nH]nc2CCC	GNT-00810
c12c3ccccc3c(=O)oc1[nH]nc2CCCC	GNT-00811
c1ccc(cc1C(=O)N(C)C)c1cn(C)c(=O)c2[nH]ccc12	GNT-00813
CN(C(=O)c1cc(ccc1)c1cn(c(=O)c2[nH]ccc12)CCC=C)C	GNT-00812
C(=O)(c1c(sc2n1c(=O)cc(n2)Cc1cccc(c1F)C(F)(F)F)C)NCC	GNT-00814
C(/C=C/C)n1c(=O)c2c(c(c1)c1cccc(c1)C(=O)N(C)C)cc[nH]2	GNT-00815
c1c2N[C@H](C)CC(=O)Nc2ccc1O[C@H](C)c1ccccc1	GNT-00816
C1CC1c1c2cc(ccc2n(n1)C)c1c2N[C@H](C)CC(=O)Nc2ccc1	GNT-00817
C1C(=O)Nc2cccc(c2N[C@@H]1C)c1ccc2c(c1)c(nn2C)c1cnn(c1)C	GNT-00818
O=c1[nH]c(=O)c2c(n1C)nc1n2cc(n1c1ccccc1OC)c1c(C)ccc(c1)O	GNT-00819
S(c1cc(Nc2nc3n(C)c(=O)c(c4c(cccc4Cl)Cl)cc3cn2)ccc1)C	GNT-00820
c1(ccc(Nc2nc(ccn2)N[C@@H]([C@@H](C)O)C)cc1)S(=O)(=O)N	GNT-00822
c1(ccc(cc1)[C@H]1N(CCC1)C(=O)c1nn2c(cnc2C)s1)Cl	GNT-00821
c1(cc(c(cc1)C)NS(=O)(=O)C)c1nn2c(c(c1)NC(=O)OCC)nnc2C	GNT-00823
c1cc(O)ccc1CCNc1nc2n(c(n1)N)nc(n2)c1ccco1	GNT-00824
c1c(n2c(c3c(cc(c(C(=O)N(Cc4ccco4)C)c3)O)O)n[nH]c2=O)c(ccc1)F	GNT-00825
c1(cc(c(c2n[nH]c(=O)n2c2c(cccc2)F)cc1S(=O)(=O)N(CCC)C)O)O	GNT-00826
c1(cc(c(c2n[nH]c(=O)n2c2c(cccc2)F)cc1)O)O	GNT-00828
C1N(C(=O)C2CCCCC2)CCN(C1)S(=O)(=O)c1c2ccncc2ccc1	GNT-00827
c1c(n2c(c3c(cc(c(C(=O)N(CCCC)C)c3)O)O)n[nH]c2=O)c(ccc1)F	GNT-00829
c1c(n2c(c3c(cc(c(C(=O)N(Cc4cccs4)C)c3)O)O)n[nH]c2=O)c(C)ccc1	GNT-00831
c1(cc(c(c2n[nH]c(=O)n2c2c(cccc2)F)cc1S(=O)(=O)N(C)C(C)C)O)O	GNT-00830
NS(=O)(=O)c1sc2ccccc2n1	GNT-00832
Cc1cc(cc(c1)C)NC(=O)Nc1ccc(S(=O)(=O)N)cc1	GNT-00835
c1c(C(=O)c2cncc(c2)NC(=O)Cc2ccc(C#N)cc2)c2cncnc2n1C(C)C	GNT-00833
c1(S(=O)(=O)N)ccc(cc1)NC(=O)Nc1cc(ccc1)[N+](=O)[O-]	GNT-00834
c1(S(=O)(=O)N)ccc(cc1)NC(=O)Nc1ccc(F)cc1	GNT-00836
c1(c2[nH]c([C@@H]3O[C@H](CO)[C@@H](O)[C@@H]([C@H]3O)O)nc2)cc2c(cccc2)cc1	GNT-00839
c1(c2[nH]c([C@@H]3O[C@H](CO)[C@@H](O)[C@@H]([C@H]3O)O)nc2)ccccc1	GNT-00838
CC1(C)O[C@]2([C@@H](O1)[C@@H]1OC(C)(C)O[C@@H]1CO2)COS(=O)(=O)N	GNT-00837
c1c(ccc(c1)C1=C([C@@H]2C[C@H]([C@H]1O2)S(=O)(=O)N(c1c(cccc1)Cl)C)c1ccc(cc1)O)O	GNT-00841
c1cc(O)ccc1C1=C(c2ccc(O)cc2)[C@@H]2O[C@H]1C[C@H]2S(=O)(=O)N(C)c1ccccc1	GNT-00840
c1(=O)[nH]c(=O)c2[C@@H](C3=C(Nc2n1CC)COC3=O)c1ccc(C)cc1	GNT-00843
c1c(COc2ccc(cc2)F)nc2sc(C)c([C@H]3[C@@H](C3)CO)n2c1=O	GNT-00842
CC(C)(C)OC(=O)N1CCC2(CC1)[C@H](C2)CNC(=O)N1Cc2ccncc2C1	GNT-00846
c1(=O)c(c(C)[nH]c2n1nc(c2C#N)C)CC	GNT-00848
O=C(NCc1ccccc1)Nc1ncc2c(c1)[nH]nc2c1cc(C)ncc1	GNT-00844
C(=O)(Nc1ccc(cc1)F)[C@H](OC(=O)c1nccnc1N)c1ccccc1	GNT-00847
FC(F)(F)c1cccc2c1n(C)nc2c1ccc(O)cc1O	GNT-00849
c1(C(=O)NC(C)C)cccc(c1)Nc1c2c(n(n1)CC1CC1)CCN(C2)C(=O)C	GNT-00851
c12CCN(C(=O)C)Cc1c(nn2[C@H]1CCOC1)Nc1ccc(cc1F)c1cnn(c1)C	GNT-00852
C1CN(C(=O)C)Cc2c1[nH]nc2Nc1ccccc1	GNT-00850
N#Cc1ccc(cc1)c1cnc2c(c1)c(c[nH]2)NC(=O)c1cccnc1	GNT-00853
c1ccc(cc1)S(=O)(=O)NCc1ccc(c2c(C)noc2C)cc1	GNT-00854
C(Oc1ccc(cc1)[S+2]([O-])([O-])N)c1cn(nn1)c1ccccc1	GNT-00855
OCCS(=O)(=O)c1c(c(F)c(c(F)c1N[C@H]1CCc2ccccc12)S(=O)(=O)N)F	GNT-00858
c1(ccc(cc1)S(=O)(=O)N)CCCC	GNT-00856
N(C(=O)c1c(c(C(=O)C)c(C)[nH]1)CC)Cc1cccc(c1)Cl	GNT-00859
N([C@H]1c2cc(ccc2CC[C@@H]1O)Cl)C(=O)c1c(c(c(C)[nH]1)C(=O)C)CC	GNT-00861
Fc1c(S(=O)(=O)N)c(F)c(F)c(c1F)Sc1nc2ccccc2s1	GNT-00857
c1ccc2c(c1)cc(cn2)c1cccc2c1c(C)nn2c1ccc(c(c1)N[C@H]1CC[C@@H](CC1)O)C(=O)N	GNT-00862
[nH]1c(c(C(=O)C)c(CC)c1C(=O)N[C@@H]1c2cc(ccc2CC[C@H]1O)Cl)C	GNT-00860
c1(c2cc[nH]c2ncc1)C(=O)N[C@@H]1c2ccccc2-c2c1cccc2c1[nH]c2c(n1)cc(cc2)F	GNT-00864
c1(nc(c2ccn(c2n1)Cc1c(c(c(cn1)C)Cl)C)Cl)N	GNT-00863
O[C@H]1[C@H](O)[C@H](O[C@H]([C@@H]1O)c1[nH]c(nn1)c1ccc(C)cc1)CO	GNT-00866
OC[C@@H]1[C@@H](O)[C@@H]([C@H]([C@@H](O1)c1[nH]nc(n1)c1cc2ccccc2cc1)O)O	GNT-00867
C(Oc1cc(ccc1Nc1ncc2c(N(c3c(cccc3)C(=O)N2C)C)n1)N1CCC(CC1)O)C	GNT-00868
O[C@H]1[C@H](O)[C@H](O[C@H]([C@@H]1O)c1[nH]c(nn1)c1ccccc1)CO	GNT-00865
C1(=O)c2c(CC(C)(C)C1)n(cc2C)c1ccc(c(c1)NC1CCC(=O)CC1)C(=O)N	GNT-00869
CNC(=O)c1ccccc1OC1CCOCC1	GNT-00870
n1c(ccc2nnc(C)n12)c1cc(c(cc1)OC)OC	GNT-00871
c1cc(ccc1)Oc1n(C)ncc1c1ccc2nnc(C)n2n1	GNT-00872
O=C(N)c1cccc(Nc2nc3[nH]cnc3c(OCC3CCCCC3)n2)c1	GNT-00873
c12c(c(nc(Nc3cc(ccc3)C(=O)N(C)C)n1)OCC1CCCCC1)[nH]cn2	GNT-00874
c1(cn2c(c(CN3CCN([C@H](C3)C)C(=O)C3CCCC3)c1C)ncc2)NC(=O)c1cnc(C)nc1	GNT-00875
c12c(cc(cc2)Nc2ccn(c(=O)n2)[C@@H]2O[C@H](CO)[C@@H](O)[C@H](O)[C@H]2O)c(=O)c2c(cccc2)[nH]1	GNT-00876
CCOC(=O)c1cn(C)c(=O)cc1Cl	GNT-00878
CNC(=O)c1nccc(c1)Cl	GNT-00877
c1(c(c(=O)n(C)nc1)Cl)NCc1c(C)ccs1	GNT-00880
CCOc1ccc(cc1Nc1ccc2ccn(c2c1)S(=O)(=O)C)C(=O)C	GNT-00881
CNC(=O)c1cc(c[nH]1)Br	GNT-00884
COC(=O)c1ccc2c(c1)oc(=O)[nH]2	GNT-00883
COc1cc(ccc1N)C(=O)C	GNT-00885
CC(=O)c1cn(C)c2ccccc12	GNT-00886
c1(c(cc(cc1)NC(=O)c1cccc(c1)C(F)(F)F)c1cn2c(cc1)nc(c2)NC(=O)C)C	GNT-00887
c12c(cccn2c(c(c2ccc(cc2)O)n1)Nc1ccc(cc1)C)C	GNT-00888
S(=O)(=O)(N)c1ccc(cc1)c1cc2ccccc2[nH]1	GNT-00890
c1cc(ccc1S(=O)(=O)N)c1ccc(cc1)Cn1cccn1	GNT-00889
c1c(ccc(S(=O)(=O)N)c1)c1cnccc1	GNT-00891
c1cc(ccc1c1cnc(o1)C)S(=O)(=O)N	GNT-00894
[C@@H]12[C@@H](C1)N(C(=O)Cn1c3c(cccc3)c(C(=O)N)n1)[C@@H](C2)C(=O)Nc1cccc(Br)n1	GNT-00892
Cc1csc2n1c(=O)c(c(c2)[C@H](C)Nc1c(c(ncn1)N)C#N)c1ccccc1	GNT-00893
C(CN1CCc2c(cc(c3ccnc(n3)NC3CCOCC3)[nH]2)C1=O)OC	GNT-00895
c1(ccnn1C)Nc1nccc(c2cc3c(CCN(C3=O)CCOC)[nH]2)n1	GNT-00896
c1(ccnn1C)Nc1nccc(c2cc3c(CCN(C3=O)CCOC)n2C)n1	GNT-00898
C1(=O)c2cc(c3c(C)cnc(n3)Nc3n(C)ncc3)[nH]c2C[C@@H](C)N1CCOC	GNT-00897
C1CN(C(=O)C2CCCC2)[C@@H](C)CN1Cc1cc(cc(c1C)NC(=O)c1cnc(nc1)C)Cl	GNT-00902
c1nc(c2nnc([C@@H]3C[C@H](n4c(=O)[nH]c5cc(C#N)ccc45)C3)n2c2c(Cl)cccc2)ccn1	GNT-00900
Clc1cc([N+](=O)[O-])ccc1C(=O)Nc1ccc(cc1)S(=O)(=O)N	GNT-00903
c1cc(c2cn3CCNC(=O)c3c2)nc(n1)NC1CCOCC1	GNT-00899
C(O)/C(=C/CC[C@H]([C@@H]1[C@@]2([C@@](CC1)(C1=C(CC2)[C@@]2([C@@H](CC1=O)C(C)(C)C(=O)CC2)C)C)C)C)/C	GNT-00901
c1cc([N+](=O)[O-])ccc1Cc1ccc(S(=O)(=O)N)cc1	GNT-00904
c1(c(c(cc(C(=O)Nc2nccs2)c1)F)NC(=O)CC(C)(C)C)F	GNT-00906
n1nc(c(nc1N)c1ccccc1)c1ccc(c(c1)Cl)O	GNT-00907
S(=O)(=O)(OCCn1c([N+](=O)[O-])cnc1C)N	GNT-00905
c1ccc(c2-c3c(c4c(CCCC4=O)n3C(C)C)C(=O)c12)OCC=C(C)C	GNT-00908
c1cc(cc(c1)O)c1ccnc2c1c(c[nH]2)C#N	GNT-00909
n1c(cc(c2c(c[nH]c12)C#N)c1cccc(c1)C)Nc1nn(cc1)C	GNT-00911
Cc1cc(ccc1)c1c2c(nc(c1)N)[nH]cc2C#N	GNT-00910
Cn1c(c2c(CCC2)n1)NC(=O)[C@@H]1CCCN1S(=O)(=O)c1ccc(cc1)F	GNT-00912
n1c2c(cccc2)n([C@H](C(=O)NC2CCCCC2)C2CCCCC2)c1c1ccc(c2ccccc2)s1	GNT-00913
n1(c2c(nc1c1ccc(cc1)Cl)cc(F)c(c2)F)[C@H](C(=O)Nc1c(cccc1)F)C1CCCCC1	GNT-00914
n1(c2c(nc1c1ccc(cc1)Cl)cc(F)c(c2)F)[C@H](C(=O)Nc1ccccc1)C1CCCCC1	GNT-00916
N(c1c(cccc1C)C)c1c(c2c(F)cccc2F)nc2cccc(C)n12	GNT-00915
c1c(=O)[nH]cc(c2c(c3cc(n4c(c(cn4)C#N)n3)NC3CC3)scc2)c1	GNT-00920
Cc1ccccc1c1ccc(S(=O)(=O)N)cc1	GNT-00919
c1cc(S(=O)(=O)N)ccc1c1ccccc1	GNT-00918
CCOc1ccc(cc1)/C(=C(/CC)\c1ccc(O)cc1)/c1ccc(O)cc1	GNT-00921
n1c(ccc2c1cccn2)c1c(c2cc(Cl)c(cc2)F)nc(N)s1	GNT-00924
C1C(=O)c2c(CC1(C)C)n(cc2C)c1ccc(c(c1)N[C@@H]1CC[C@@H](CC1)O)C(=O)N	GNT-00922
c1ccc(cc1)C(=O)Nc1nc2cc(ccc2o1)S(=O)(=O)N	GNT-00926
O=c1cc(C)c2c(n1C)cc(OC)c(c2)NS(=O)(=O)c1ccc(C#N)cc1	GNT-00923
CCC(=O)N1CCc2c(C1)c(n[nH]2)c1ccccc1	GNT-00925
N(c1cccc(c1)N1CCCC1=O)[S+2]([O-])(c1c(OC)ccc(Br)c1)[O-]	GNT-00927
C1c2ccccc2CC1=C(c1ccc(O)cc1)c1ccc(O)cc1	GNT-00928
c1c(ccc(c1)[C@@H]1C[C@H]2[C@](CC1)([C@H](CC2)O)C)O	GNT-00929
Clc1c2c(N)noc2c(nc1)N1C[C@@H]2CC[C@H]1[C@@H]2NC(=O)c1ccc(cc1Cl)n1cnc(n1)C	GNT-00930
C1CC[C@@H](C(=O)Nc2cc3ccccc3cc2)CN1c1cc(C)nc2ncnn12	GNT-00932
C(c1ccccc1)NC(=O)c1ccc2c(ccn2Cc2cc(c(cc2)Cl)F)c1	GNT-00931
n1c2ncnn2c(cc1C)[C@H]1CC(CN(C(=O)c2cc(c(cc2)F)F)C1)(F)F	GNT-00935
n1c2ncnn2c(cc1C)[C@H]1CC(CN(C(=O)c2cc(c(cc2)F)Br)C1)(F)F	GNT-00936
c12ncnn2c([C@@H]2CN(C(=O)c3ccc4c(cccc4)c3)CCC2)cc(C)n1	GNT-00933
n1c2ncnn2c(cc1C)[C@H]1CC(CN(C(=O)c2ccc(cc2)F)C1)(F)F	GNT-00934
C1N(c2cc(=O)c3c(o2)c(cs3)c2cc3c(cc2)OCCO3)CCOC1	GNT-00937
n12c(cncc1OCCC)nnc2c1cnn(C)c1c1ccc(cc1)CC	GNT-00940
c1c(ccc(C(=O)OCC)c1)c1csc2c(=O)cc(oc12)N1CCOCC1	GNT-00938
N(C(=O)c1ccc(cc1)NC(=O)N1Cc2ccccc2C1)C[C@@H]1CCOC1	GNT-00939
CC(C)c1cc(c(O)c2c1onc2)C(=O)N1Cc2c(C1)cc(F)cc2	GNT-00942
CNC(=O)[C@H]1Cc2c(CN1C(=O)c1occc1CNc1cc3c(cc1)nccn3)[nH]c1c2cccc1	GNT-00941
c1c(c(c2cc(C(=O)N)c(C)[nH]2)ccc1)Oc1ccc(cc1)Cl	GNT-00943
c1c(c(ccc1)c1cc(c(C)[nH]1)C(=O)C)N	GNT-00944
c1c(cccc1)c1c(cc(=O)n(C)n1)NC	GNT-00946
c1cc(ccc1)Oc1c(cccc1)c1c(cc(=O)n(C)n1)OC	GNT-00945
c1ccc(cc1)c1c(c2cc(ccc2nc1N(C)C)[C@](c1ccncc1)(c1cncn1C)O)Cl	GNT-00947
NC(=O)c1c(OC(C)C)cc2c(ccnc2OC[C@H]2NC(=O)CC2)c1	GNT-00948
NC(=O)c1cc2c(c(ncc2)OC[C@@H]2[C@@H]([C@@H](C(=O)N2)F)CC)cc1OC	GNT-00949
c1cc(ccc1NC(=S)Nc1ccc(cc1)S(=O)(=O)N)F	GNT-00951
c1(ccc(cc1)OC)NC(=O)c1ccc(NC2=C(C(=O)CC2)C)c(Cl)c1	GNT-00950
N(C(=O)c1ccc(cc1)NC(=O)n1cc2c(cccc2)c1)CCCc1ccccc1	GNT-00952
c1(NC(=O)N[C@@H](C)c2ccc(c(c2)OC)c2cnco2)ccccc1	GNT-00953
S(=O)(=O)(N)c1ccc(Nc2nc(N)n(n2)C(=O)c2c(F)cccc2F)cc1	GNT-00954
NC(=O)Nc1sc(cc1C(=O)N)c1ccccc1	GNT-00955
c1(CN2CCS(=O)(=O)CC2)ccc(cc1)c1cccc2n1nc(NC(=O)C1CC1)n2	GNT-00956
c1(cc(n2ccc(CO)n2)nc(Nc2ccc(C#N)cc2)n1)N	GNT-00957
c1c(c(ccc1S(=O)(=O)CC)NCC1CC1)c1c2c(c(=O)n(c1)C)[nH]cc2	GNT-00959
c1c2c3c(c(=O)n(C)cc3-c3c(ccc(c3)S(=O)(=O)C(C)C)N(CC3CC3)C2)[nH]1	GNT-00960
n1(c(=O)n2c(c3c4c(CN(CC4)C(=O)[C@@H]4CC4(F)F)sc13)ncn2)Cc1ccc(cc1)OC	GNT-00962
c1c2c3c(c(=O)n(cc3-c3cc(CS(=O)(=O)C)ccc3N(CC3CC3)C2)C)[nH]1	GNT-00961
O=C(CC)N1CCN(CC1)c1ncnc2c1cc(Cl)c(c2F)c1c(O)cccc1F	GNT-00965
[C@@H]1(CC(=O)N([C@H]1CC)c1ccc(C#N)c(C(F)(F)F)c1)O	GNT-00964
CNC(=O)c1cc(ccc1)c1cc2c(cc1)N(C(=O)C)[C@@H](C)CN2C(=O)c1occc1	GNT-00967
c1c2c(c(c3c(Cl)cc4c(ncnc4c3F)N3CCN(C(=O)CC)CC3)c(C)c1)cn[nH]2	GNT-00963
n1ccc(c2ccc(C(=O)N[C@@H](Cc3ccccc3)CO)cc2)cc1	GNT-00966
c1ccc(cc1)CCC(=O)N1CCC(CC1)(Cn1cnc2cc(ccc2c1=O)Cl)O	GNT-00968
c1c(c(C)ccc1Nc1c(=O)c(nsn1)Nc1ccc(cc1)C(=O)N)O	GNT-00969
c1(c(cccc1Cl)Cl)c1[nH]c2ccnc(c2n1)NC(=O)C1CC1	GNT-00971
c1(cn(C)nc1c1ccc(cc1)F)c1c2C(=O)N(Cc2ncc1)C	GNT-00970
c1(ccncc1)c1c(c(C(=O)N)[nH]c1)Cl	GNT-00974
Fc1ccc(cc1)[C@H](C)n1c2c3c(ncc2nn1)ccc(c3)c1ccc2c(c1)nco2	GNT-00973
C(=O)(c1cn([C@@H]2[C@@H](C#N)CCOC2)nc1Nc1cc(c(cc1)Cl)OC)N	GNT-00972
c12c(nc(Cl)nc1[nH]nc2)NC1(c2ccc(cc2)C(F)(F)F)CC1	GNT-00976
Nc1c2[nH]cc([C@@H]3N[C@H](CO)[C@H](O)[C@@H]3O)c2ncn1	JNS-00001
Nn1c(N)nc2c(nc(O)n2[C@@H]2O[C@H](CO)[C@H](O)[C@@H]2O)c1=O	JNS-00000
c12c(nc(Cl)nc2n(C)nc1)N[C@@H](c1ccc(cc1)C(F)(F)F)C	GNT-00977
c12c(cc[nH]1)c(N([C@H]1C[C@H](NS(=O)(=O)CCC)C1)C)ncn2	GNT-00978
Nc1ncnc2c1ccn2[C@@H]1O[C@H](COc2cc3c(cc2)c(N)c(cn3)C#N)[C@H](O)[C@@H]1O	JNS-00002
O=C(c1ccccc1)Nc1cc(ccn1)c1sc(CC)nc1c1cccc(C)c1	GNT-00975
Nc1nc2cc(CC[C@@H]3C[C@H]([C@H](O)[C@@H]3O)n3ccc4c3ncnc4N)ccc2cc1	JNS-00007
N[C@@H]1CCCN(C[C@@H]2O[C@H]([C@H](O)[C@@H]2O)n2ccc3c2ncnc3N)C1	JNS-00006
Cn1c(=O)n([C@@H]2O[C@H](CO)[C@H](O)[C@@H]2O)c2c1c(O)nc(N)n2	JNS-00004
Nc1nc2cc(O[C@H]3C[C@@]4(C3)O[C@H]([C@H](O)[C@@H]4O)n3cnc4c3ncnc4N)ccc2cc1	JNS-00003
Nc1c2ccn([C@@H]3O[C@H](CCc4ccc5cc(Cl)c(N)nc5c4)[C@H](O)[C@@H]3O)c2ncn1	JNS-00005
CN1CCCOc2cc(/N=C\c3c(O)[nH]c4ncnc(NCCNC(=O)[C@@H]1CO)c34)ccc2Cl	JNS-00009
CC(C)C(=O)Nc1nc2c(ncn2[C@@H]2O[C@H](CO)[C@H](O)[C@@H]2O)c(O)n1	JNS-00008
Nc1ncnc2c1ncn2[C@@H]1O[C@H](CN2CCC3(C2)CCNCC3)[C@H](O)[C@@H]1O	JNS-00011
C[C@]1(Cn2c(cnc2C(=O)N)C(=N1)N)c1cc(NC(=O)c2ccc(cn2)C#N)ccc1F	JNS-00010
CC(C)[C@@H]1NC(=O)c2cc(Nc3ncnc(Nc4cc(CNC(=O)CNC1=O)ccc4)c3)ccc2	JNS-00014
Nc1ncnc2c1ncn2[C@@H]1O[C@H](CN2CCC32CCNCC3)[C@H](O)[C@@H]1O	JNS-00012
Nc1ncnn2c1ccc2[C@@]1(O[C@@](CO)(C#N)[C@H](O)[C@@H]1O)C#N	JNS-00013
Nc1ncnn2c(ccc12)[C@@H]1O[C@H](CN2[C@H](CCC32CCNCC3)C(F)(F)F)[C@H](O)[C@@H]1O	JNS-00015
Nc1nc(nc2c1nc(O)n2Cc1cccc(CO)c1)c1cc[nH]n1	JNS-00016
Nc1c2ccn([C@@H]3O[C@H](CN4CC[C@]5(C4)CNCCC5(F)F)[C@H](O)[C@@H]3O)c2ncn1	JNS-00017
Nc1c2c(Br)cn([C@@H]3O[C@H](CN4CCCC54CCNCC5)[C@H](O)[C@@H]3O)c2ncn1	JNS-00018
C[C@@]1(O)[C@H](O)[C@](CO)(CF)O[C@@H]1n1cnc2c1ncnc2N	JNS-00020
Nc1ncnc2c1ncn2[C@@H]1O[C@H]([C@H](O)C(F)(F)F)[C@H](O)[C@@H]1O	JNS-00019
Nc1nc2c(ncn2[C@@H]2O[C@H](CO)[C@H](O)C2(F)F)c(O)n1	JNS-00024
Nc1ncnc2c1ccn2[C@@H]1C[C@H]([C@H](O)[C@@H]1O)C(=O)N1CCCC21CCNCC2	JNS-00021
Nc1nc2c(ncn2[C@@]2(O[C@H](CO)[C@H](O)[C@@H]2F)C#C)c(O)n1	JNS-00022
Nc1nc2c(ncn2[C@@H]2O[C@@](CO)(C#C)[C@H](O)[C@@H]2F)c(O)n1	JNS-00023
C[C@]1(CO)O[C@H](n2cnc3c2ncnc3N)[C@@](O)(C#C)[C@@H]1O	JNS-00025
C[C@H](O)[C@@H]1O[C@H](n2cnc3c2ncnc3N)[C@](C)(O)[C@@H]1O	JNS-00027
Nc1nc2c(ncn2[C@@H]2O[C@H](CO)[C@H](F)[C@@H]2O)c(O)n1	JNS-00028
C[C@H](O)[C@@H]1O[C@H]([C@H](O)[C@@H]1O)n1cnc2c1nc(N)nc2Cl	JNS-00026
C[C@@]1(O)[C@H](O)[C@@](CO)(O[C@@H]1n1ccc(N)nc1=O)C#C	JNS-00031
Nc1nc(=O)n(cc1)[C@@H]1O[C@@](CO)(C=C)[C@H](O)[C@@H]1O	JNS-00030
Nc1ncnc2c(cnn12)[C@@H]1O[C@H](CO)[C@H](O)[C@@H]1O	JNS-00029
Nc1nccn2c(cnc12)[C@@H]1O[C@H](CO)[C@H](O)[C@@H]1O	JNS-00032
N[C@@H]1C[C@H](O[C@@H]1CO)n1cnc2c1ncnc2N	JNS-00033
Nc1c2nc(O)n3Cc4cc(CCCCC[C@H](CO)Nc(nc23)n1)ccc4	JNS-00034
CC(=O)NCc1ncc2n1C[C@](C)(N=C2N)c1cc(N)ccc1F	JNS-00036
Nc1cc(C(=O)NC[C@@H]2CCNC[C@@H]2O)c2OCCOc2c1Cl	JNS-00035
Cc1c(Cc2ccc3CCc3c2)ccc(O)c1[C@@H]1O[C@H](CO)[C@H](O)[C@H](O)[C@@H]1O	JNS-00037
CC(C)(C)NS(=O)(=O)c1c(cccc1)c1cc(N)c(N)cc1	JNS-00038
CN1CCOc2cc(/N=C\c3c(O)[nH]c4ncnc(NCCN(C)C(=O)[C@@H]1CO)c34)ccc2	JNS-00040
COc1c(OC)c2cc(/N=C\c3c(O)[nH]c4ncnc(NCCCNC(=O)CCCO2)c34)c1	JNS-00039
Nc1ncnn2c(ccc12)[C@@H]1O[C@H](CN2CCCC32CCN(CC#N)CC3)[C@H](O)[C@@H]1O	JNS-00042
CN1CCNc2c3c([nH]c(O)c3/C=N\c3cccc(OCC(=O)N[C@H](Cc4ccccc4)C1)c3)ncn2	JNS-00045
Nc1nc(nc2c1nc(O)n2Cc1cccc(c1)C(=O)N1CCCC1)c1ncc[nH]1	JNS-00043
Nc1nc(N)nc(c1)N1C[C@@H]2CCN(C[C@H]12)C(=O)c1cc(F)ccc1n1nccn1	JNS-00044
NC(=O)c1nn(c2c(F)c(ccc12)c1ncc(cc1)n1ccccc1=O)c1ccc2onc(N)c2c1	JNS-00041
COc1c2OCCNC(=O)[C@@H]3C[C@H](O)C[N@@]3Cc3cc(Nc4cc(Nc(cc1)c2)ncn4)ccc3	JNS-00047
OC[C@@H]1[N@@]2CC[N@@](CC2)Cc2cccc(Nc3nccc(-c4cnc(NCCCNC1=O)nc4)c3)c2	JNS-00046
CN1CCNc2c3c([nH]c(O)c3/C=N\c3cccc(OCCCC(=O)NCC1)c3)ncn2	JNS-00048
Nc1c2nc(O)n3Cc4cc(OCC(=O)NCCCOc(nc23)n1)ccc4	JNS-00049
N[C@@H]1CCC[C@@H]1NC(=O)c1c2NC(=O)N(c3cc(cnn3)c3ccccc3)c3c2c(s1)ncc3	JNS-00050
Cc1cc2c(ncnc2N)n1[C@@H]1O[C@H](COc2cc3c(cc2)cc(Br)cn3)[C@H](O)[C@@H]1O	JNS-00052
CN(C[C@@H]1O[C@H]([C@H](O)[C@@H]1O)n1ccc2c1ncnc2N)c1ccc2cc(Br)cnc2c1	JNS-00051
Nc1c2ccn([C@@H]3O[C@H](COc4cc5c(cccn5)cc4Cl)[C@H](O)[C@@H]3O)c2ncn1	JNS-00053
OC[C@@]1(CF)O[C@](C#N)([C@H](O)[C@@H]1O)n1ccc(=O)[nH]c1=O	JNS-00057
Cc1cn2ccc(OC[C@@H]3C[C@H]([C@H](O)[C@@H]3O)n3ccc4c3ncnc4N)cc2n1	JNS-00055
Nc1ncnc2c1ccn2[C@@H]1O[C@H](COc2ccc3cc(F)cnc3c2)[C@H](O)[C@@H]1O	JNS-00054
Nc1c2ncn([C@@H]3O[C@@]4(C[C@@H](Cc5ccc6cc(Cl)cnc6c5)C4)[C@H](O)[C@@H]3O)c2ncn1	JNS-00056
Cc1ccc(Cn2c(O)nc3c2nc(nc3N)c2ncc[nH]2)cn1	JNS-00058
OC[C@@H]1NCc2cc(Nc3nccc(-c4cc(CNC1=O)ccc4)n3)ccc2N1CCOCC1	JNS-00059
Nc1nc2nc3c1nc(O)n3Cc1cccc(=O)n1CCCCN2	JNS-00060
CC(C)(O)Cn1cc(c2cc(ncc12)C#C[C@@](C)(O)c1nccs1)c1c(Cl)cnc(N)n1	JNS-00061
Nc1nc2cc(CC[C@@H]3C[C@H]([C@H](O)[C@@H]3O)n3ccc4c(Cl)ncnc34)ccc2cn1	JNS-00063
NC(=O)N1CCC(CC1)c1ccc(NC(=O)c2nc(c[nH]2)C#N)c(c1)C1=CCCCC1	JNS-00064
CC(=O)N1CCC(N)(CC1)c1cc(C2=CCC(C)(C)CC2)c(NC(=O)c2nc(c[nH]2)C#N)cc1	JNS-00062
Nc1ncnc2c1ccn2[C@@H]1C[C@H](OCc2ccc3ncccc3c2)[C@H](O)[C@@H]1O	JNS-00065
Cc1c(nc([nH]1)c1nc2c(nc(O)n2Cc2ccccc2)c(N)n1)C1CC1	JNS-00068
Nc1c2ccn([C@@H]3C[C@H](CCc4cc5c(o4)cccn5)[C@H](O)[C@@H]3O)c2ncn1	JNS-00066
Nc1nc(nc2c1nc(O)n2Cc1ccccc1)c1nc(c[nH]1)C(F)(F)F	JNS-00067
Nc1nc2c(n(CC=C)c(=O)n2[C@@H]2CC[C@H](CO)C2)c(O)n1	JNS-00069
CN1CCC2(CC(F)(F)CN2C[C@@H]2C[C@H]([C@H](O)[C@@H]2O)n2ccc3c2ncnc3N)CC1	JNS-00070
Cc1cc(no1)[C@](C)(O)C#Cc1nc(C2CC2)c2[nH]cc(c2c1)c1nc(N)ncc1F	JNS-00073
Cn1cnc2cc(C[C@@H]3C[C@H]([C@H](O)[C@@H]3O)n3ccc4c(N)ncnc34)ccc12	JNS-00074
Nc1ncnc2c1ccn2[C@@H]1C[C@H](Cn2ccc3c2cncc3)[C@H](O)[C@@H]1O	JNS-00075
C[C@H]([C@@H]1C[C@H]([C@H](O)[C@@H]1O)n1ccc2c(N)ncnc12)c1cncn1C	JNS-00076
Cc1c(Nc2c3CCNCc3ccc2)n2nc(cc(N)c2n1)N1CCOCC1	JNS-00077
CC[C@]1(CO)O[C@H]([C@H](F)[C@@H]1O)n1cnc2c1ncnc2N	JNS-00078
OC[C@@H]1NCc2cc(Nc3nc(-c4ccc(F)c(CCCNC1=O)c4)ncn3)cc(Cl)c2	JNS-00079
C[C@@H]1NCc2cc(Nc3nc(-c4cccc(NCCNC1=O)c4)ncn3)ccc2	JNS-00080
Nc1nc2nc3c1nc(O)n3Cc1ccc(F)c(OC/C=C\CN2)c1	JNS-00081
Cc1c(Cc2cc3c(CCN(C3)C#N)s2)cc([C@@H]2O[C@H](CO)[C@H](F)[C@H](O)[C@@H]2O)c(O)c1	JNS-00083
CC(C)(O)Cn1cc(c2cc(ncc12)C#C[C@](C)(O)c1ccccc1)c1nc(N)ncc1	JNS-00085
Nc1c2nc(O)n3Cc4cc(OCCCCNc(nc23)n1)ccc4	JNS-00082
CC(C)(O)Cn1cc(c2cc(ncc12)C#CC(C)(C)O)c1c(cnc(N)n1)C(F)(F)F	JNS-00084
Nc1ncnc2c1ccn2[C@@H]1C[C@H](CCc2ccc3cc(Cl)cnc3c2)[C@H](O)[C@@H]1O	JNS-00086
Nc1nc2c(s1)ccc(CC[C@@H]1C[C@H]([C@H](O)[C@@H]1O)n1ccc3c1ncnc3Cl)c2	JNS-00087
NC(=O)c1cc2c([nH]c(n2)c2ccc(cc2)[C@H](O)c2cc3c(OCO3)cc2Cl)cc1	JNS-00088
Nc1ncc(F)c(n1)n1cc(CCCO)c2cnc(cc12)C#CC1(O)CCCC1	JNS-00089
CC(C)(O)CCn1cc(c2cc(ncc12)C#CC(C)(C)O)c1nc(N)ncc1	JNS-00090
N[C@@H]1CC[C@@H](CC1)n1nc(c2c(N)ncnc12)c1ccc(Oc2ccccc2)cc1	JNS-00091
Nc1ncc(cc1)c1cc(C2=CCCCC2)c(NC(=O)c2nc(c[nH]2)C#N)cc1	JNS-00092
Cc1c(Nc2nc(N)nc(Nc3ccc(cc3)C#N)n2)c(Cl)ccc1	JNS-00095
CN1CCC(CC1)Nc1nc2c(cc(N)cc2)n1Cc1nc(C)ccc1O	JNS-00093
Cc1cc(cc(C)c1Nc1c(Cl)c(N)nc(Nc2ccc(cc2)C#N)n1)C#N	JNS-00094
Cc1c(c2c(cnc(c2)C#CC(C)(C)O)n1CC(C)(C)O)c1nc(N)ncc1	JNS-00098
Nc1c2ccn([C@@H]3C[C@@]4(C[C@@H](Cc5ccc6ncsc6c5)C4)[C@H](O)[C@@H]3O)c2ncn1	JNS-00096
C[C@H](O)[C@@H]1O[C@H]([C@H](F)[C@@H]1O)n1ccc(N)nc1=O	JNS-00103
C[C@@]1(F)[C@H](O)[C@](F)(CO)O[C@@H]1n1ccc(N)nc1=O	JNS-00102
NC(=O)c1ccnc(Nc2ccc(C#N)c(O)c2)n1	JNS-00100
CC(C)n1nc(c2cc3c([nH]2)ccc(O)c3)c2c(N)ncnc12	JNS-00104
Nc1nc(=O)n(cc1)[C@@H]1O[C@](CO)([C@H](O)[C@@H]1F)C(F)(F)F	JNS-00099
C[C@]1(O)[C@H](F)[C@](F)(CO)O[C@@H]1n1ccc(N)nc1=O	JNS-00101
COc1c2c(oc3c2nc(N)nc3N2CCC[C@H](N)C2)ccc1	JNS-00105
Nc1c2nc(O)n3Cc4cc(NCCCCOc(cc23)n1)ccc4	JNS-00106
N[C@H](Cc1ccc(O)cc1)C(=O)N1Cc2c(C[C@@H]1c1nc3c([nH]1)cccc3)cccc2	JNS-00108
Nc1nc2cc(CC[C@@H]3C[C@H]([C@H](O)[C@@H]3O)n3ccc4ncccc34)ccc2cc1Cl	JNS-00107
NCC(=O)Nc1ccc(cc1)C1CCN(CC1)C(=O)Nc1c(Cl)cccc1Cl	JNS-00110
NC(=O)c1cc2c([nH]c(n2)c2ccc(Oc3c(O)cc(Cl)cc3)cc2)cc1	JNS-00111
NC(=O)c1cc2c([nH]c(n2)c2ccc(cc2)C(=O)Nc2ccc(Cl)cc2)cc1	JNS-00109
CC1(C)CCC(=CC1)c1c(NC(=O)c2[nH]cc(n2)C(=O)N)cccc1	JNS-00112
CC(C)(N)c1cc(C2=CCCCC2)c(NC(=O)c2nc(c[nH]2)C#N)cc1	JNS-00113
CO[C@@H]1CNCC[C@@H]1NC(=O)c1c(OC)cc(N)c(Cl)c1	JNS-00115
NCCN1CCC(CC1)Nc1nnc(O)c2c1cccc2	JNS-00114
Nc1c2ccn([C@@H]3C[C@H](Cc4cc5c(cccc5)cc4)[C@H](O)[C@@H]3O)c2ncn1	JNS-00116
CN[C@@H]1CN(C[C@@H]1O)c1nc(N)nc(c1)C1CCCC1	JNS-00118
NC(=O)[C@@]1(CC=NN1)c1ccc(nc1O)c1cc2c(cccc2)cc1	JNS-00117
NCC(=O)N1[C@H](Cc2ccccc12)c1nc2c([nH]1)cccc2O	JNS-00120
Nc1ccc(F)c(c1)[C@]1(CF)Cn2nncc2C(=N1)N	JNS-00121
Nc1nc2c(oc3ccc(Cl)cc23)c(NC2CNC2)n1	JNS-00122
C[C@@H]1CCc2c(C1)c1nc(N)nc(N(C)CCN)c1o2	JNS-00119
Nc1nccc(n1)c1c[nH]c2cnc(cc12)C#CC1(O)CC1	JNS-00124
N[C@@H]1CCN(C1)c1nc(N)nc(CCC(F)(F)F)c1	JNS-00128
Cc1c(Cc2cc3c(CC3)cc2)cc([C@@H]2O[C@H](CO)C(F)(F)[C@H](O)[C@@H]2O)c(O)c1	JNS-00125
Cc1c(cc([C@@H]2O[C@H](CO)C[C@H](O)[C@@H]2O)c(O)c1)C1(CC1)c1cc2c(s1)cccc2	JNS-00126
CC(C)[C@](O)(C(=O)N)c1ccc(nc1O)c1cc2c(cccc2)cc1	JNS-00127
Cc1cnc(N)nc1c1c[nH]c2cnc(cc12)C#CC(C)(C)O	JNS-00123
Nc1c(Nc2cc3c([nH]nc3)cc2)nc(cc1)C(F)(F)F	JNS-00129
NC[C@@H]1CCN(C1)c1c2sc3c(CCCC3)c2nc(N)n1	JNS-00132
CN(CCN)c1c2sc3c(CC(C)(C)CC3)c2nc(N)n1	JNS-00130
C[C@]1(Cn2ccnc2C(=N1)N)c1c(F)ccc(N)c1	JNS-00135
CC(C)(C)[C@@H]1CCc2c(C1)c1nc(N)nc(N3CC[C@H](N)C3)c1s2	JNS-00131
CC(C)(C)c1cc2nc(N)nc(N3CC[C@H](N)C3)c2s1	JNS-00133
N[C@@H]1CCN(C1)c1nc(N)nc2c1sc1c2CCCC1	JNS-00134
NC(=O)c1cc(Cl)c(NCC2CCCC2)cc1O	JNS-00136
NC1=N[C@@](C2CC2)([C@H](OC1)C(F)(F)F)c1cc(N)ccc1F	JNS-00137
C[C@]1(Cn2cc(cc2C(=N1)N)C(F)(F)F)c1c(F)ccc(N)c1	JNS-00138
Nc1cc(Br)ccc1S(=O)(=O)N	JNS-00139
Nc1ccc(NCCc2c[nH]c3c2cccc3)cc1	JNS-00140
COCCN1CCOc2cc(/N=C\c3c(O)[nH]c4ncnc(NCCCN(C)C(=O)C1)c34)ccc2	JNS-00141
COc1c(OC)c2cc(/N=C\c3c(O)[nH]c4ncnc(NCCN(C)C(=O)CCCCN(C)C2)c34)c1	JNS-00142
OC[C@@H]1N(C)CCCOc2cc(ccc2)/N=C\c2c(O)[nH]c3ncnc(N4CCN(CC4)C1=O)c23	JNS-00143
CN1CCNc2ncnc3c2c(/C=N\c2ccc(N4CCOCC4)c(OCCCC1=O)c2)c(O)[nH]3	JNS-00144
COc1ccc2Nc3nc(-c4cnc(cc4)N(C)CCCN(C)C(=O)[C@H](CO)NCc1c2)ccn3	JNS-00145
COc1nc2c3c([nH]c(O)c3/C=N\c3cc(OCCCCC(=O)N(C)CCCN2)c(Cl)cc3)n1	JNS-00146
O=C1C[N@@]2CC[N@@](CC2)Cc2cccc(Nc3nc(-c4cnc(NC(=O)CCN1)cc4)ccn3)c2	JNS-00147
Clc1c2OCC(=O)NCC[N@]3CCN(CC3)c3c4c([nH]c(O)c4/C=N\c(cc1)c2)ncn3	JNS-00149
CC1(C)CNc2c(cc(cc12)c1ccnc(Nc2c(ncc(Cl)c2)C(=O)N2CC[C@H](O)C2)n1)C#N	JNS-00150
O=C1COc2cc(Nc3ncnc(Nc4cc(CCNC(=O)[C@@H]5CN1CCO5)ccc4)c3)ccc2	JNS-00148
CC(=O)N[C@@H]1CCN(C1)c1nccn2c1nc(c2c1cc2c([nH]c(O)n2)cc1)c1ccc(F)cc1	JNS-00151
Cc1cccc(C)c1NC(=O)c1cc2c(cc1)nc(nc2O)n1cc(cn1)C(=O)O	JNS-00154
CCn1cc2nc(N)nc(c3cn([C@@H]4C[N@](C4)C4CC4)c4c3cc(nc4)C#CC(C)(C)O)c2n1	JNS-00152
C[C@@H]1CN(C(=O)c2c(NC(=O)c3cnc(N)cc3)cnn12)c1ncc(cc1)C(F)(F)F	JNS-00153
CN(c1cc2c(c[nH]n2)cc1)c1nc(Nc2cc3c(cc2)ncs3)nc(O)n1	JNS-00156
Cn1ncc2c1cc(Nc1nc(Nc3cc4c(cc3)ncs4)nc(O)n1)cc2	JNS-00157
Cn1cc2c(OC[C@H](NS2(=O)=O)[C@H](O)c2cccnc2)c1C(=O)Nc1cc(F)c(F)cc1	JNS-00155
Cn1cc2c(OC[C@H](NS2(=O)=O)[C@H](O)C2CC2)c1C(=O)Nc1cc(C#N)c(F)cc1	JNS-00158
O=C(Nc1c(cc(cc1)c1nn[nH]n1)C1=CCCCC1)c1nc(c[nH]1)C#N	JNS-00159
Cc1c(c2c([nH]nc2N)cc1)c1c(C#N)c(ncn1)N1CCC2(CN(C2)C(=O)C=C)C1	JNS-00160
CN1CCNc2c3c([nH]c(O)c3/C=N\c3cc(cc(OCCCCC1=O)c3)C(F)(F)F)ncn2	JNS-00162
Cc1ncc(Cn2c(O)nc3c2nc(nc3N)n2cccn2)cc1	JNS-00161
COc1c2OCCNC(=O)CCCN(C)Cc3cc(Nc4cc(Nc(cc1)c2)ncn4)ccc3Cl	JNS-00163
COc1ccc2Nc3c4c(CN(C)CCCNC(=O)CCCOc1c2)c[nH]c4ncn3	JNS-00164
COc1c2OCC(=O)N[C@H](C)CN(C)CCCc3c[nH]c4ncnc(Nc(cc1)c2)c34	JNS-00165
COc1ccc2cc1OCC(=O)N(C)CCCNCc1c[nH]c3c1c(ncn3)N2	JNS-00166
COc1ccc2Nc3c4c(C[N@@]5C[C@@H](C5)CNC(=O)COc1c2)c[nH]c4ncn3	JNS-00167
COc1cc2cc(OCCCCOc3nc4c(nc(O)n4C2)c(N)n3)c1	JNS-00168
COc1ccc2Cn3c(O)nc4c3nc(OC/C=C\COc1c2)nc4N	JNS-00169
CC1(C)C[N@@]2CC[N@@]1CC(=O)NCCCNc1ncc(-c3ccnc(Nc4cccc(C2)c4)c3)cn1	JNS-00171
C[C@@H]1[N@]2CC[N@@](CC2)C2(CC2)C(=O)NCCCNc2ncc(-c3cc(Nc4cccc1c4)ncc3)cn2	JNS-00170
O=C1C[N@]2C[C@H]3CC[C@@H]2C[N@]3Cc2cc(Nc3cc(-c4cnc(NCCCN1)nc4)ccn3)ccc2	JNS-00172
Fc1c2Nc3nc(-c4ccc(NCCCNC(=O)C[N@@]5CC[N@](CC5)Cc1ccc2)nc4)ccn3	JNS-00173
CN1CC[N@]2C[C@@H]1CC(=O)NCCCNc1ncc(-c3ccnc(Nc4cccc(C2)c4)n3)cc1	JNS-00174
O=C1C[N@@]2CC[N@@](CC2)CCc2cccc(Nc3nccc(-c4cnc(NCCCN1)cc4)n3)c2	JNS-00175
C[C@@H]1C[N@@]2CC[N@]1Cc1cc(Nc3cc(-c4cnc(NCCCNC(=O)C2)nc4)ccn3)ccc1	JNS-00176
CN1CCC(=O)NCCOc2c(Nc3nc(Nc4cccc(C1)c4)c(cn3)C#N)cc(Cl)cc2	JNS-00177
CN1CCCCC(=O)N(C)CCNc2c3c([nH]c(O)c3/C=N\c3cccc(C1)c3)ncn2	JNS-00178
O=C1CNCCCNc2ncc(-c3nc(Nc4cc(ccc4)N4CCN1CC4)ncc3)cc2	JNS-00179
OC(=O)[C@@H]1Oc2ccc(NC(=O)C3CCN(CC3)c3cc(F)c(F)c(F)c3)cc2NC1=O	JNS-00182
CN1CCCCNc2c3c([nH]c(O)c3/C=N\c3cccc(OCC1=O)c3)ncn2	JNS-00181
O=C1C[N@]2CC[C@H](C2)Oc2cccc(Nc3nccc(-c4cnc(NCCCN1)nc4)c3)c2	JNS-00180
C[C@@H]1CN(c2ccc(C(F)F)c(Cl)c2)C(=O)c2c(NC(=O)c3cnc(N)cc3)cnn12	JNS-00185
C[C@@H]1CN(c2ccc(c(C)c2)C(F)(F)F)C(=O)c2c(NC(=O)c3c(N)ncc(C)c3)cnn12	JNS-00184
CC1(C)CCC(=CC1)c1c(NC(=O)c2nc(c[nH]2)C#N)ccc(n1)C1(O)CCOCC1	JNS-00187
Fc1cc(F)c(nc1N[C@@H]1CCC[C@H](C1)NC(=O)N1CCCC1)c1c[nH]c2ncncc12	JNS-00188
Cc1nc(Nc2nc(ccn2)c2cc3c(NC[C@]3(C)CO)c(c2)C#N)c(Cl)c(C)n1	JNS-00191
O[C@@H]1CCN(C[C@@H]1F)S(=O)(=O)c1c2nc[nH]c2cc(c1)C(=O)Nc1cc(F)c(F)c(F)c1	JNS-00190
OC1CCN(CC1)S(=O)(=O)c1cc2c([nH]cn2)c(c1)C(=O)Nc1cc(F)c(F)c(F)c1	JNS-00192
Cn1cncc1[C@@](N)(c1ccc(C)cc1)c1cc2c(Nc3nnnn3[C@@H]2c2cccc(Cl)c2)cc1	JNS-00186
OC(=O)c1c(O)ccc(c1)c1cnc2nc(O)n(Cc3ccccc3)c2n1	JNS-00189
CC(C)(C)OC(=O)Nc1cc(c(F)cc1)[C@]1(C)Cn2c(nc(Cl)c2C#N)C(=N1)N	JNS-00193
Cc1c(Nc2nc(ncn2)c2cc3c(NC[C@]3(C)CO)c(c2)C#N)cc(cc1)C#N	JNS-00194
Nc1ncnc2c1ccn2[C@@H]1C[C@H](O)[C@H](COc2ccc3cc(Br)cnc3c2)O1	JNS-00195
O[C@@H]1CN(C[C@@H]1F)S(=O)(=O)c1cc2c([nH]cn2)c(c1)C(=O)Nc1ccc(F)c(Cl)c1	JNS-00196
OC(=O)c1cn(nc1)c1nc2c([nH]1)ccc(c2)C(=O)Nc1ccccc1	JNS-00197
Oc1nc(Nc2cccc3ncccc23)nc(Nc2cc3c(cc2)ncs3)n1	JNS-00198
CC(C)[C@H](O)[C@@H]1COc2c(n(C)cc2S(=O)(=O)N1)C(=O)Nc1cc(F)c(F)cc1	JNS-00200
COc1cnc(cn1)C(=O)Nc1ccc(F)c(c1)[C@@]1(C)N=C(N)CO[C@@H]1F	JNS-00199
C[C@@H]1CN(CCN1c1c2cc(Cl)c(c(F)c2nc(N)n1)c1c(C)ccc2c1cn[nH]2)C(=O)C=C	JNS-00202
CC(C)(O)C#Cc1ncc2n(CC3CCOCC3)cc(c2c1)c1nc(N)ncc1C#N	JNS-00203
CNCc1cc(cnc1)c1cc2c([nH]nc2c2[nH]c3c(n2)cc(cc3)C#N)nc1	JNS-00201
C[C@]1(Cn2nncc2C(=N1)N)c1cc(NC(=O)c2ccc(F)cn2)ccc1F	JNS-00206
CNC(=O)c1nn(cc(O)c1=O)c1ccccc1c1cccc2c1cn[nH]2	JNS-00204
C[C@]1(Cn2ncc(Br)c2C(=N1)N)c1cccc(NC(=O)c2ncc(cc2)C#N)c1	JNS-00205
Cc1cnc(N)nc1c1cn(c2cnc(cc12)C#CC(C)(C)O)S(=O)(=O)C(F)(F)F	JNS-00207
CC(=O)Nc1cc2c(nc([nH]2)n2cc(cn2)C(=O)O)cc1Cl	JNS-00211
C[C@H](O)[C@@H]1CCc2c(n(C)cc2S(=O)(=O)N1)C(=O)Nc1ccc(F)c(C#N)c1F	JNS-00208
Cn1cc2c(OC[C@H](NS2(=O)=O)C2(O)CC2)c1C(=O)Nc1cc(F)c(F)cc1	JNS-00209
Cn1cc2c(OC[C@H](NS2(=O)=O)C(C)(C)O)c1C(=O)Nc1cc(C)c(F)cc1	JNS-00210
Nc1nc(nc2c1nc(O)n2Cc1ccccc1)c1cnco1	JNS-00214
C[C@H](O)[C@@H]1COc2c(n(C)cc2S(=O)(=O)N1)C(=O)Nc1ccc(F)c(C)c1	JNS-00212
Cn1ccnc1c1nc2c(nc(O)n2Cc2ccccc2)c(N)n1	JNS-00213
C[C@@H]1NCc2cccc(-c3nc(Nc4ccc(N5CCOCC5)c(CNC1=O)c4)ncc3)c2	JNS-00219
OC(=O)c1nn(cc(O)c1=O)c1ccc2[nH]ncc2c1	JNS-00216
CN(C)C(=O)c1cn(c2c1cnc(c2)C#CC(C)(C)O)c1nc(N)ncc1	JNS-00215
COc1c2Cn3c(O)nc4c3nc(OCC/C=C\Cc(cc1)c2)nc4N	JNS-00221
CN1CCC(=O)NCCCCOc2cccc(Nc3ncnc(Nc4cccc(C1)c4)c3)c2	JNS-00222
COc1ccc2Cn3c(O)nc4c3nc(OCCCCCc1c2)nc4N	JNS-00220
CCN1CCC(=O)NCCCOc2ccc(Nc3nc(Nc4cccc(C1)c4)ccn3)cc2Cl	JNS-00218
CCN1CCNC(=O)[C@@H]2CCC[N@@]2Cc2cc(Nc3ncnc(Nc4cccc(C1)c4)c3)ccc2	JNS-00217
Nc1nc2-c3n(CCC/C=C\Cc4cc(Cn5c(n2)c1nc5O)ccc4)ccn3	JNS-00224
O=C1NCCOc2cc(Nc3nc(Nc4cc1ccc4)ncc3C#N)ccc2	JNS-00227
O=C1CNCc2cc(Nc3nc(-c4cncc(CCCN1)c4)ncn3)ccc2	JNS-00226
CN1Cc2ccc(Nc3nc(Nc4cc(Cl)ccc4OCCCNC(=O)C1)ccn3)cc2	JNS-00223
O=C1COc2cccc(Nc3nccc(Nc4cccc(OCCCN1)c4)n3)c2	JNS-00225
Nc1c2nc(O)n3Cc4c(OCCCCOc(nc23)n1)cccc4	JNS-00229
Nc1c2nc(O)n3CCc4cccc(OCCCCOc(nc23)n1)c4	JNS-00228
Cc1ccc(cc1)c1cccc(c1)N1C(=O)Nc2c(sc3c2c1ccn3)C(=O)N[C@@H]1CCCNC1	JNS-00230
FC(F)(F)c1cc(ccc1)N1C(=O)Nc2c(sc3c2c1ccn3)C(=O)N[C@@H]1CCCNC1	JNS-00231
CN1CC(C1)n1cc(c2c1cnc(c2)C#C[C@](C)(O)C1CC1)c1nc(N)ncc1C(F)(F)F	JNS-00232
CC(=O)NCc1cccc(c1)c1ccc2c(N)c(C#N)c(=O)n(c3cc(C#N)c(C)cc3)c2c1	JNS-00233
C[C@](O)(C#Cc1ncc2n(C[C@@H]3CCCO3)cc(c2c1)c1nc(N)ncc1F)C1CC1	JNS-00237
CC(C)(O)C#Cc1ncc2c(cn(c2c1)c1nc(N)ncc1F)C1CCN(CCF)CC1	JNS-00235
CCN1CCC[C@H](C1)n1cc(c2cc(ncc12)C#C[C@](C)(O)C1CC1)c1c(F)cnc(N)n1	JNS-00234
OC(=O)CCn1c(=O)nc(C2CCCC2)c2c1cc(O)c(O)c2	JNS-00240
NC1=N[C@](Cn2nccc12)(C(F)F)c1c(F)ccc(NC(=O)c2ncc(F)cc2)c1	JNS-00238
CC1(C)CCC(=CC1)c1c(NC(=O)c2[nH]cc(n2)C#N)ccc(c1)C1(O)CCOCC1	JNS-00236
O[C@@H]1CCN(CC1(F)F)S(=O)(=O)c1c(O)ccc(c1)C(=O)Nc1ccc(F)c(Cl)c1	JNS-00239
Cc1cc(Nc2ncc(F)c(n2)c2cc3c(NC[C@]3(C)CO)c(c2)C#N)c(C)cn1	JNS-00242
NC(=O)c1cc2c([nH]c(n2)c2ccc(cc2)N2CCN(CC2)c2ccccn2)cc1	JNS-00243
CC(=O)N1CCC(CC1)Oc1ccc(cc1)c1nc2c([nH]1)ccc(c2)C(=O)N	JNS-00244
Cc1c(c2c([nH]nc2)cc1)c1cc2c(cc1)n(cc2C(=O)N)C1CN(C1)C(=O)C=C	JNS-00241
C[C@H](O)[C@@H]1NS(=O)(=O)c2cn(C)c(C(=O)Nc3cc(C(F)F)c(F)cc3)c2C=C1	JNS-00245
OC1CN(C1)S(=O)(=O)c1cc(C(=O)Nc2ccc(F)c(F)c2)c2cc[nH]c2c1	JNS-00247
OCCNc1nc2c(oc3ccc(Cl)cc23)c(n1)N1C[C@H]2C[C@@H]1CN2	JNS-00248
COCCn1cc(c2cc(ncc12)C#CC(C)(C)O)c1ccnc(N)n1	JNS-00249
OCCc1c(cccc1)n1cc(O)c(=O)c(n1)C(=O)O	JNS-00246
COc1c2OCCCOc2c(cc1)C(=O)NC[C@@H]1CCNC[C@@H]1O	JNS-00251
NC(=O)c1ccc2[nH]c(nc2c1)c1ccc(cc1)S(=O)(=O)N1Cc2ccccc2C1	JNS-00252
CCOC(=O)Nc1ccc(F)c(c1)[C@]1(C)Cn2ncc(Br)c2C(=N1)N	JNS-00250
COc1cc(OC)cc(NC(=O)Nc2c3sccc3c(C)nc2O)c1	JNS-00253
OC1CCN(CC1)S(=O)(=O)c1c2[nH]ccc2cc(c1)C(=O)Nc1ccccc1	JNS-00254
NN1CCN(Cc2c(C(=O)O)c(no2)c2ccc(Cl)cc2)CC1	JNS-00255
C[C@H](Nc1nc(N)nc2cc(ccc12)C(=O)N(C)C)c1ccccn1	JNS-00256
COc1ccc(cc1C(=O)Nc1ccc(F)c(C)n1)S(=O)(=O)N	JNS-00257
C[C@@H]1CN(CCN1c1c2cc(Cl)c(c(F)c2nc(N)n1)c1cc(O)cc2c1cccc2)C(=O)C=C	JNS-00258
Nc1cc2c(ncn(C3CN(C3)C(=O)C=C)c2=O)c(Cl)c1c1cc(O)cc2c1cccc2	JNS-00260
C[C@@H]1CN(c2ccc(c(CO)c2)C(F)(F)F)C(=O)c2c(cnn12)C#Cc1ccc(N)nc1	JNS-00259
Clc1cc(cc(Cl)c1)N1C(=O)Nc2c(sc3c2c1ccn3)C(=O)N[C@@H]1CCCNC1	JNS-00261
CC(C)N1CCC(CC1)n1cc(c2cc(ncc12)C#CC(C)(C)O)c1ccnc(N)n1	JNS-00263
Nc1ncc(F)c(n1)c1cn([C@@H]2C[N@](C2)C2CC2)c2cnc(cc12)C#CC1(O)CCCC1	JNS-00262
OC(=O)c1nn(cc(O)c1=O)c1ccccc1c1ccc2cc[nH]c2c1	JNS-00264
CCc1cn([C@@H]2O[C@H]([C@H](C)O)[C@H](O)C2(F)F)c(=O)[nH]c1=O	JNS-00265
C[C@]1(Cn2ccnc2C(=N1)N)c1cc(NC(=O)c2ccc(Cl)cn2)ccc1F	JNS-00269
CCn1cc2nc(N)nc(c3cn([C@@H]4CCNC4)c4c3cc(Br)c(F)c4)c2n1	JNS-00271
OC[C@@]1(CF)O[C@H](n2ccc(=O)[nH]c2=O)C(F)(F)[C@@H]1O	JNS-00268
OC(=O)c1nn(cc(O)c1=O)c1ccccc1C1CCNCC1	JNS-00267
CC(C)(O)Cn1cc(c2c[nH]nc2C#N)c2c1cnc(c2)C#CC(C)(C)O	JNS-00266
Cc1nc(=O)n(CCC(=O)O)c2c1c(O)c(O)cc2	JNS-00273
C[C@H](O)[C@@H]1CCc2c(n(C)cc2S(=O)(=O)N1)C(=O)Nc1ccc(F)c(Cl)c1	JNS-00275
Nc1ncccc1c1nc2cnc3[nH]ccc3c2n1[C@@H]1CC[C@@H](CC#N)CC1	JNS-00274
CNc1nccn2c1nc(c2c1cc2c([nH]c(O)n2)cc1)c1ccc(F)cc1	JNS-00270
CC(C)(O)C#Cc1ncc2n(cc(c2c1)c1nc(N)ncc1F)C1COC1	JNS-00278
OCc1nc(cs1)c1[nH]nc2c1CN(CC2)C(=O)Nc1cccc(Cl)c1	JNS-00272
CN1CCC(CC1)c1cn(c2cc(ncc12)C#CC1(O)CCCC1)c1nc(N)ncc1	JNS-00277
CC(C)(C)OC(=O)N1CCC2(CC1)NC(=O)c1cc(Cl)c(N)cc1O2	JNS-00279
O[C@@H]1CCCC[C@@H]1Nc1c(F)cnc(n1)c1c[nH]c2ncncc12	JNS-00276
COc1cc2c(oc3c(nc(N)nc23)N2C[C@H]3C[C@@H]2CN3)cc1	JNS-00284
C[C@@]1(Cl)[C@H](O)[C@](F)(CO)O[C@@H]1n1ccc(=O)[nH]c1=O	JNS-00280
OC[C@@H]1O[C@H](n2ccc(=O)[nH]c2=O)C2(CC2)[C@@H]1O	JNS-00283
C[C@]1(O)[C@H](F)[C@](F)(CO)O[C@@H]1n1ccc(=O)[nH]c1=O	JNS-00281
Nc1nc(=O)n(cc1)[C@@H]1O[C@]2(CO)CO[C@@H]2[C@@H]1F	JNS-00285
CCN1CCNC(=O)CCc2cc(Nc3cc(Nc4c(Cl)ccc(C1)c4)ncn3)ccc2	JNS-00286
O=C1COc2cc(Nc3cc(Nc4cccc(CCN1)c4)ncn3)ccc2	JNS-00287
Nc1c2nc(O)n3Cc4cc(F)cc(OC/C=C\CCOc(cc23)n1)c4	JNS-00288
Nc1c2nc(O)n3Cc4ccc(C/C=C\CCCCOc(nc23)n1)cc4	JNS-00289
Nc1c2nc(O)n3Cc4cccc(OC/C=C\CCOc(cc23)n1)c4	JNS-00290
Cc1c(c2c([nH]nc2N)cc1)c1cc2c(cc1)n(cc2C(F)(F)F)C1CN(C1)C(=O)C=C	JNS-00294
NC(=O)c1cc2c([nH]c(n2)c2ccc(cc2)N2CCN(CC2)c2cccc(Cl)c2Cl)cc1	JNS-00293
C[C@@]1(N=C(N)CO[C@]1(F)C(F)(F)F)c1cc(NC(=O)c2ccc(Cl)cn2)ccc1F	JNS-00292
Oc1c2NC3=C([C@H](Nc2ccc1)c1ccc(OCc2ccccc2)cc1F)S(=O)(=O)CCC3	JNS-00295
OC(=O)[C@@H]1[C@H]2CC[C@H](CC2)[C@@H]1Nc1nc(ncc1F)c1c[nH]c2c(F)cc(F)cc12	JNS-00291
CC(C)(C)OC(=O)N1[C@@H]2CCCC[C@@H]2C[C@@H]1C(=O)Nc1ccc(Br)cc1N	JNS-00298
Nc1c2CCCOc2c(cc1Cl)C(=O)N[C@H]1CCN(C[C@@H]2CCCO2)CC1	JNS-00299
Cc1c(Nc2nc(ccn2)c2cc(C#N)c3NC[C@](C)(CO)c3c2)cc(Cl)cc1	JNS-00296
C[C@@]1(N=C(N)CO[C@@H]1C(F)(F)F)c1cc(Nc2ncccn2)ccc1F	JNS-00302
Cc1c(Nc2nc(ccn2)c2cnc3NC[C@](C)(CO)c3c2)cc(F)cc1	JNS-00300
NC1=N[C@@](C2CC2)([C@H](F)OC1)c1cc(NC(=O)c2c(F)cc(Cl)cn2)ccc1	JNS-00297
Cc1cc2c(nc(NC3CCNCC3)n2Cc2nc(C)ccc2O)c(C)c1	JNS-00301
Nc1nccn2c(nc(c12)c1ccc(Oc2ccccc2)cc1)[C@@H]1CCCNC1	JNS-00304
NC(=O)c1nn(CC2(CCCC2)c2ccccc2)cc(O)c1=O	JNS-00303
NC(=O)c1nc2c([nH]c(n2)c2ccc(Oc3ccc(Cl)cc3)cc2)cc1	JNS-00305
NC(=O)c1ccc2[nH]c(nc2c1)N1CCN(Cc2ccccc2)CC1	JNS-00306
CC(C)(C)OC(=O)Nc1ccc(cc1)C1CNC(=O)NC1	JNS-00309
Cc1ccc(O)c(Cn2c(N)nc3c2cc(CCC#N)cc3)n1	JNS-00308
CNc1nc2c(cc(CO)cc2)n1Cc1nc(C)ccc1O	JNS-00307
COc1cccc2nc(N)nc(N[C@H](C)c3cccc(C)n3)c12	JNS-00311
COc1ccc(C)nc1Cn1c(N)nc2c1cc(CO)cc2	JNS-00310
N[C@@H]1CCN(C1)S(=O)(=O)c1cccc(c1)C(=O)Nc1cc(Br)ccc1	JNS-00312
CC(C)(O)C#Cc1ncc2n(cc(c3cn[nH]c3)c2c1)[C@@H]1CC[C@H](CO)CC1	JNS-00315
CC(C)(C)OCc1nc(N)nc(c1)N1CCNCC1	JNS-00314
NS(=O)(=O)c1cc2c([nH]c(n2)c2ccc(Oc3ccccc3)cc2)cc1	JNS-00313
Fc1c(NC(=O)N[C@@H]2N=C(c3ccccc3)c3ccccc3NC2=O)cccc1	JNS-00316
NC1=C(N(c2cccc(c2)C#N)C2=C(CCCC2=O)O)C(=O)CCC1	JNS-00317
CNC(=O)c1cc(NC(=O)N2CCC(CC2)c2c[nH]c3c2cccc3)ccc1	JNS-00318
C[C@@H]1OC[C@](C)(N=C1N)c1cc(NC(=O)c2ccc(Cl)cn2)ccc1	JNS-00319
CCn1cc(c2c[nH]nc2NC)c2c1cnc(c2)C#CC(C)(C)O	JNS-00320
Cn1c(=N)n(Cc2nc(C)ccc2O)c2c1ccc(CO)c2	JNS-00322
COc1c(nc(N)nc1C1CCCC1)N1CCCNCC1	JNS-00325
Cn1cnc2c1cccc2Cn1c(N)nc2c1ccc(CO)c2	JNS-00324
C[C@]1(COCC(=N1)N)c1cc(NC(=O)c2ncccc2F)ccc1	JNS-00321
Nc1nc(Cc2ccncc2)cc(n1)N1CCNCC1	JNS-00326
Cc1cc(CNc2nc(N)nc3cc(F)ccc23)no1	JNS-00328
CCN[C@@H]1CCCN(C1)c1c2oc3c(cc(Cl)cc3)c2nc(N)n1	JNS-00323
Nc1nc(OCc2cc(Br)cs2)c2[nH]cnc2n1	JNS-00329
C[C@H](Nc1nc(N)nc2c1n(C)cc2)c1ccccn1	JNS-00327
Cc1c(F)ccc(NC(=O)[C@@H]2CCN(C2)S(=O)(=O)N)c1	JNS-00330
NS(=O)(=O)NC[C@@H]1COc2c(O1)ccc(Cl)c2	JNS-00332
O=C1NCc2cc(-c3nc(Nc4ccc(CN[C@@H]1Cc1ccccc1)cc4)ncc3)ccc2	JNS-00333
Cc1cc(C)nc(NS(=O)(=O)c2ccc(N)cc2)n1	JNS-00331
Nc1nc2c(cc1)nc(n2c1cc2c(nc(O)s2)cc1)c1ccc(F)cc1	JNS-00334
Nc1nc(N2CCNCC2)c2oc3c(c2n1)c(ccc3)C(F)(F)F	JNS-00335
CN[C@@H]1CCN(C1)c1c2oc3ccc(Cl)c(Cl)c3c2nc(N)n1	JNS-00337
Nc1nc(cc(n1)[C@@H]1CCOC1)N1C[C@@H]2CCCN[C@@H]2C1	JNS-00338
C[C@@](O)(C#Cc1ncc2[nH]cc(c3cn[nH]c3)c2c1)c1nccs1	JNS-00336
CN[C@@H]1CCN(C1)c1c2oc3c(CCCC3)c2nc(N)n1	JNS-00339
Nc1ncc(Cl)c(n1)n1ccc2cnc(cc12)C#CC1(O)CC1	JNS-00341
Nc1nc(N2CCCNCC2)c2oc3c(CC(F)(F)CC3)c2n1	JNS-00342
CC1(C)Oc2c(cc(cc2)C#N)[C@H]([C@@H]1O)n1nc(N)c2c1ccc(Cl)c2	JNS-00340
CC1(C)CCCc2c1oc1c(nc(N)nc21)N1CCCNCC1	JNS-00344
Nc1nc(N2CC[C@@H]3CNC[C@H]23)c2oc3ccc(Cl)cc3c2n1	JNS-00343
Nc1nc(N2CCNCC2)c2oc3c(cc(Cl)cc3Cl)c2n1	JNS-00345
C[C@@H]1CCc2c(C1)c1nc(N)nc(N3CCCNCC3)c1o2	JNS-00346
Nc1nc(N2C[C@H]3CC[C@@H](C2)N3)c2oc3c(CCCC3)c2n1	JNS-00347
NC(=O)c1cc2c(nc([nH]2)c2ccc(Oc3cc(Cl)c(Cl)cc3)cc2)cc1Cl	JNS-00350
C[C@@H]1CNC(=O)c2c(cnn12)C#Cc1cnc(N)cc1	JNS-00348
NC(=O)c1cc2c([nH]c(n2)c2ccc(Oc3cc4c(CCCC4)cc3)cc2)cc1	JNS-00351
Cc1cc(Cl)c(Oc2ccc(cc2)c2nc3c([nH]2)ccc(c3)C(=O)N)cc1	JNS-00352
Nc1nc(Nc2ccc(cc2)C#N)nc(Cc2c(Cl)cccc2Cl)c1	JNS-00355
CC(=O)N1[C@H](c2c(Cl)cc(Cl)cc2)C2=C(CC(CC2=Nc2cc(CCCN)ccc12)(C)C)O	JNS-00349
CN(c1ccccc1)c1ccc(cc1)c1nc2c([nH]1)ccc(c2)C(=O)N	JNS-00353
CCCc1c[nH]c(n1)[C@@H]1Cc2cc(Cl)ccc2N1C(=O)[C@H](C)N	JNS-00357
CC(C)(C)C(=O)NCCN1Cc2cc(Br)ccc2N=C1N	JNS-00361
CCCc1c[nH]c(n1)[C@@H]1Cc2cc(F)ccc2N1C(=O)CN	JNS-00360
CCCc1c[nH]c(n1)[C@@H]1Cc2ccccc2N1C(=O)C1(N)CC1	JNS-00359
Nc1c(OC(F)F)cc(cc1)C(=O)NC1CCOCC1	JNS-00362
NS(=O)(=O)c1ccccc1c1cc2c([nH]c(n2)[C@@H]2C[C@@H]2c2ccc(Cl)cc2)cc1	JNS-00358
CC(C)(C)OC(=O)N1CC(C1)Nc1c(N)cc(F)cc1	JNS-00363
N[C@@H]1CCN(C1)c1cnnc(NC[C@@H]2C[C@H]3CC[C@@H]2C3)c1	JNS-00364
CN[C@@H]1CCN(C1)c1nc(N)nc(Cc2cscc2)c1	JNS-00365
NC1CN(C1)c1nc(NCc2ccc(F)cc2)ncc1	JNS-00366
CC(C)(O)CNc1cc(ccn1)N1CCNCC1	JNS-00367
Cc1c(N)cc(cc1)C(=O)NCCN1CCOCC1	JNS-00368
N[C@@H]1CCN(C1)c1ccnc(NCc2ccccn2)c1	JNS-00369
OC1(CNS(=O)(=O)c2ccc3ccccc3c2)CCNCC1	JNS-00370
CC1(C)[C@@H]2CC[C@@]1(C)[C@H](C2)Nc1nccc(n1)N1CC[C@H](N)C1	JNS-00373
CC(C)n1nc2CCNCCc2c1c1ccc(cc1)C(=O)N	JNS-00372
Nc1nc(Cc2ccc(Cl)cc2)cc(n1)N1C[C@H]2CNC[C@H]2C1	JNS-00374
Nc1cc2c(cc1)N(CCc1c[nH]c3ccccc13)CC1(CCOCC1)O2	JNS-00371
Nc1nc(cc(Cc2cccs2)n1)N1C[C@@H]2CCCN[C@@H]2C1	JNS-00375
CN1CCNc2c1cc(Nc1cc(CO)ncc1)cc2	JNS-00377
Nc1nc(cc(n1)[C@@H]1C[C@@H]1c1ccccc1)N1CCNCC1	JNS-00376
Nc1nc2cccc(CCc3ncccc3)c2c(O)n1	JNS-00378
C[C@H](Nc1nc(N)nc2c(F)cccc12)c1ccccn1	JNS-00379
Oc1nnc(NCC2CCNCC2)c2c1cccc2	JNS-00380
Cn1nc(N)nc1Nc1cccc(c1)C(F)(F)F	JNS-00381
Clc1cc2c(cc1)c(O)nnc2NC1CCNCC1	JNS-00384
Nc1c(C#N)c(n[nH]1)c1ccc(Oc2ccccc2)cc1	JNS-00382
NS(=O)(=O)c1ccccc1c1cc2c([nH]c(n2)C#Cc2ccccc2)cc1	JNS-00383
NC1=NCCN1C(=O)Nc1ccc(cc1)C(F)(F)F	JNS-00386
Cc1c(NC(=O)NC2=NCCCCN2)c(Cl)ccc1	JNS-00387
CC(C)c1cc(nc(N)n1)N1CC[C@]2(CCCN2)C1	JNS-00388
Brc1cccc(Br)c1NC(=O)NC1=NCCN1	JNS-00389
Clc1cccc(Cl)c1NC(=O)Nc1ncc[nH]1	JNS-00390
C[C@@H]1CCc2c(C1)c1nc(N)nc(N3C[C@@H]4CC[C@H](C3)N4)c1s2	JNS-00392
CC1(C)CCc2c(C1)c1nc(N)nc(N3CCCNCC3)c1s2	JNS-00391
Nc1nc(N2C[C@H]3C[C@@H]2CN3)c2sc3ccc(Cl)cc3c2n1	JNS-00393
Nc1nc2c(sc3c2CCCC3)c(n1)N1C[C@@H]2CNC[C@@H]2C1	JNS-00394
Cc1nc(N)nc(N2C[C@@H]3CCCN[C@@H]3C2)c1F	JNS-00397
Nc1nc(N2C[C@@H]3CCN[C@@H]3C2)c2CCCCc2n1	JNS-00396
C[C@@H]1CCc2c(C1)c1nc(N)nc(N3CCNCC3)c1s2	JNS-00395
NC1=NCCN1C(=O)Nc1c(Cl)cccc1Cl	JNS-00398
O[C@@]1(CCN[C@H](C1)C=C)[C@H](c1ccc(Cl)cc1)c1cc2cc(Br)ccc2nc1O	JNS-00399
Cc1c(OC(C)(C)C(=O)N[C@H]2[C@@H]3C[C@@H]4C[C@H]2C[C@@](N)(C4)C3)ccc(Cl)c1	JNS-00401
Cc1c(C)cc(Cc2ccc(cc2)c2nc3c([nH]2)ccc(c3)C(=O)N)cc1	JNS-00402
CC(C)[C@H](c1cnc(N)s1)c1ccc(nc1O)c1cc2c(cccc2F)cc1	JNS-00400
O[C@H](CN1CC[C@H](CC1)c1c[nH]c2c1cccc2)C1CCNCC1	JNS-00403
CC(=O)Nc1c(cc(CC(F)(F)F)s1)C(=O)N	JNS-00405
CC(=C)C(=O)Nc1c(ccc(c1)C(F)(F)F)C(=O)N	JNS-00404
N(c1ccncc1)c1ccc(Nc2ccc3[nH]ccc3c2)cc1	JNS-00406
COc1ccc(CC(=O)Nc2ccc(N)cc2)cc1	JNS-00407
Nc1ccc(NCCc2cnc3CCCCn23)cc1	JNS-00408
CCCCNc1c2cc(Br)ccc2nc(N)n1	JNS-00409
C[C@H](O)c1cccc(Nc2c3Cc4c(-c3n[nH]2)ccc(F)c4)c1	JNS-00412
NC(=O)C1(CCCC1)c1ccc(nc1O)c1ccc2ccccc2c1	JNS-00411
Nc1ccc(Cn2nc(c3c2CCNCC3)c2ccccc2)cc1	JNS-00413
C[C@@H]1O[C@H]([C@H](O)[C@H](O)[C@@H]1F)c1cc(Cc2cc3c(s2)cccc3)c(C)cc1O	JNS-00410
Nc1cc2c(N(CCc3c[nH]c4ccccc34)CCO2)c(F)c1	JNS-00414
Nc1ccc(cc1)C(=O)Nc1cnc2ccccc2c1	JNS-00416
CC(C)(NC(=O)c1ccc(Br)cc1)C(=O)N	JNS-00415
Oc1cccc(c1)[C@@H]1NC(=S)N=C2C1=C(O)c1ccccc21	JNS-00418
CN1CC[C@H](C1)NC(=O)c1cc(N)c(C)cc1F	JNS-00417
Cc1c(CNCC2CCNCC2)c2c([nH]1)cccc2	JNS-00420
N[C@H](Cc1c(F)c(F)c(F)c(F)c1F)C(=O)O	JNS-00421
CC(C)(O)C#Cc1cc2c([nH]cc2c2cn[nH]c2)cc1	JNS-00419
Nc1cccc(c1O)c1cc(OC(F)(F)F)ccc1	JNS-00422
C[C@](N)(C(=O)O)c1cc(Br)c(F)cc1F	JNS-00425
N[C@@](C1CC1)(C(=O)O)c1cc(Br)ccc1	JNS-00424
N[C@@](C1CC1)(C(=O)O)c1c(F)ccc(Br)c1	JNS-00423
COc1ccc2/N=C\c3c(O)[nH]c4ncnc(N(C)CCN(C(C)C)C(=O)CCCOc1c2)c34	JNS-00429
COc1c(OCC2CC2)c2cc(Nc3c4c(CN(C)CCCN(C)C(=O)CO2)c[nH]c4ncn3)c1	JNS-00426
COc1cc(C(=O)N2C[C@@H]3CCN(C[C@H]23)c2nc(C)nc(N)c2)c(cc1)n1nccn1	JNS-00427
COc1cc2cc(OCCCCC(=O)N3CCN(CC3)Cc3c[nH]c4ncnc(N2)c34)c1OC	JNS-00430
Cn1cc2c(OC[C@@](C)(Cc3noc(C)c3)NS2(=O)=O)c1C(=O)Nc1cc(C#N)c(F)cc1	JNS-00428
COc1cc(OC)c2OCC(=O)N(C)CCCN(C)Cc3c[nH]c4ncnc(Nc1c2)c34	JNS-00432
COc1cc2cc(OCCCC(=O)N(C)CCN(C)Cc3c[nH]c4ncnc(N2)c34)c1OC	JNS-00431
CCN1C[C@H](C)n2c(c(O)c3c2c2nn(Cc4ccc(F)cc4OCCCCCNC2=O)c3=O)C1=O	JNS-00433
COc1cc2c3cc1OCCCNC(=O)[C@H](C)N(C)Cc1cc(Cl)c4OCOc4c1Nc3ncn2	JNS-00434
CN1CCN(CC1)c1c2OCC(=O)N(C)CCCN(C)Cc3c[nH]c4ncnc(Nc(cc1)c2)c34	JNS-00435
CN1CCN(C)C(=O)CCCOc2c(ccc(Nc3c4c(C1)c[nH]c4ncn3)c2)N1CCOCC1	JNS-00436
CCN1C[C@H](C)n2c(c(O)c3c2c(nn(Cc2cc(Cl)c(F)cc2)c3=O)C(=O)NC)C1=O	JNS-00438
[truncated: 6,994 more rows]
