# Supplementary material for: Distribution of Bound Conformations in Conformational Ensembles for X-ray Ligands Predicted by the ANI-2X Machine Learning Potential
Source: J Chem Inf Model. 2023 Oct 30;63(21):6608–18. doi: 10.1021/acs.jcim.3c01350 (PMC10647024; doi:10.1021/acs.jcim.3c01350)
Supplement: Supplementary file 2 — ci3c01350_si_002.xlsx [file ci3c01350_si_002.xlsx]

## Sheet: Supplementart Table 2
Table S2. List of PDB ligands and the corresponding PDB entries. ΔE equals to the ANI-2X/CG-BS energy of the active conformation minus the energy of the minmum conformation in the Omega2-generated conformational ensemble. The ligand structures can be downed from www.rcsb.org
LIG_ID	ΔE (kcal/mol)	PDB_ID
007	ΔE<0	2bua
009	ΔE<0	3ckr
00S	ΔE<0	6yd4
010	ΔE<0	7v42
01B	ΔE<0	5x49
020	ΔE<0	3h82
02N	ΔE<0	6t55
02Z	ΔE<0	3rzb
039	ΔE<0	2wxf
03B	ΔE<0	3sp7
03G	ΔE<0	3tgs
03X	ΔE<0	3u6h
041	ΔE<0	6qy8
046	ΔE<0	3ugc
04A	ΔE<0	3uo9
05G	ΔE<0	7n2w
05J	ΔE<0	7n3u
069	ΔE<0	2wa4
06U	ΔE<0	4kak
06W	ΔE<0	4tu5
071	ΔE<0	3kb7
075	ΔE<0	2pk5
079	ΔE<0	3toh
07E	ΔE<0	1ree
07J	ΔE<0	3tt0
07V	ΔE<0	4gwe
08G	ΔE<0	7opm
08V	ΔE<0	7n54
091	ΔE<0	3udh
09H	ΔE<0	3u9n
0AS	ΔE<0	2qn1
0B5	ΔE<0	5ygx
0CU	ΔE<0	3uxd
0CV	ΔE<0	3uuo
0D1	ΔE<0	3uuc
0DF	ΔE<0	3uwk
0ER	ΔE<0	7f11
0FI	ΔE<0	6fvh
0FN	ΔE<0	3vbw
0FS	ΔE<0	3vc4
0FT	ΔE<0	4g8y
0H3	ΔE<0	3tgg
0HK	ΔE<0	6ol9
0HL	ΔE<0	3vfe
0I3	ΔE<0	7eyt
0J9	ΔE<0	4gkh
0JP	ΔE<0	4dff
0KK	ΔE<0	4dju
0KP	ΔE<0	4djw
0LH	ΔE<0	3v1s
0LQ	ΔE<0	4gb2
0LV	ΔE<0	4dt2
0LW	ΔE<0	4gj8
0MK	ΔE<0	4q0p
0MX	ΔE<0	4e1z
0N5	ΔE<0	4e1k
0N7	ΔE<0	4e5f
0NM	ΔE<0	4udy
0NX	ΔE<0	3vq4
0O7	ΔE<0	4ebv
0OO	ΔE<0	4eh7
0OP	ΔE<0	4eh8
0OQ	ΔE<0	4eh9
0P6	ΔE<0	4yrc
0QE	ΔE<0	5ibp
0R0	ΔE<0	4ekr
0R1	ΔE<0	4eks
0RE	ΔE<0	4eus
0S4	ΔE<0	4fhi
0SY	ΔE<0	4f9b
0T2	ΔE<0	4fc0
0TB	ΔE<0	4fad
0TR	ΔE<0	5thi
0TT	ΔE<0	4fhd
0UP	ΔE<0	4fm7
0UQ	ΔE<0	4fm8
0UV	ΔE<0	4fod
0W8	ΔE<0	4g28
0XE	ΔE<0	4h2b
0XR	ΔE<0	4gqq
0YN	ΔE<0	4mhw
108	ΔE<0	1g3b
109	ΔE<0	1g3c
10A	ΔE<0	1kph
11N	ΔE<0	2zec
122	ΔE<0	1gi4
12B	ΔE<0	2f67
12E	ΔE<0	3mrt
12M	ΔE<0	2f62
141	ΔE<0	7d6o
142	ΔE<0	1js3
155	ΔE<0	1owj
159	ΔE<0	1nme
15F	ΔE<0	4b0o
15L	ΔE<0	3rfv
15Q	ΔE<0	4iwf
15T	ΔE<0	4ivd
15W	ΔE<0	4hl5
15Z	ΔE<0	4hlf
16F	ΔE<0	3mrv
16M	ΔE<0	4hm2
16N	ΔE<0	4hm4
16Z	ΔE<0	4jfs
172	ΔE<0	3kr0
173	ΔE<0	4mnc
17E	ΔE<0	4r85
17H	ΔE<0	2amb
17L	ΔE<0	3v9t
17R	ΔE<0	3hfg
17Y	ΔE<0	4xhb
18G	ΔE<0	4hoe
18O	ΔE<0	3mt9
192	ΔE<0	1y1z
196	ΔE<0	1yye
19P	ΔE<0	4hvb
19V	ΔE<0	4hx5
1A3	ΔE<0	4hxs
1A8	ΔE<0	4hxm
1AM	ΔE<0	4hyh
1AN	ΔE<0	1lgw
1AU	ΔE<0	3hv7
1BX	ΔE<0	4i3k
1CA	ΔE<0	3ry9
1CB	ΔE<0	2as6
1CI	ΔE<0	5ieq
1DJ	ΔE<0	4i7n
1DN	ΔE<0	4lek
1DR	ΔE<0	3jpv
1DU	ΔE<0	4i7r
1DV	ΔE<0	4i7s
1E9	ΔE<0	4ieh
1ED	ΔE<0	4ict
1F0	ΔE<0	4ipf
1FL	ΔE<0	6e78
1G7	ΔE<0	4ipw
1GI	ΔE<0	7na1
1GJ	ΔE<0	4ivw
1GL	ΔE<0	5xew
1GV	ΔE<0	4iwc
1HJ	ΔE<0	4j1h
1HK	ΔE<0	4ftm
1HN	ΔE<0	3nkt
1HW	ΔE<0	4iti
1IQ	ΔE<0	1z8n
1IT	ΔE<0	2yfj
1J5	ΔE<0	4iva
1J6	ΔE<0	4ivc
1JW	ΔE<0	7ouj
1JX	ΔE<0	4j71
1JZ	ΔE<0	3fvf
1KA	ΔE<0	6dr8
1KT	ΔE<0	4jfi
1LD	ΔE<0	4r88
1LM	ΔE<0	4jqj
1LQ	ΔE<0	5rsd
1LW	ΔE<0	4jmb
1LX	ΔE<0	4jms
1LY	ΔE<0	4jmv
1LZ	ΔE<0	4jmt
1M2	ΔE<0	4jmz
1MC	ΔE<0	1bky
1MZ	ΔE<0	4hez
1NE	ΔE<0	2xx8
1O5	ΔE<0	3w1f
1OA	ΔE<0	4k0y
1OD	ΔE<0	4k19
1PF	ΔE<0	4js8
1PU	ΔE<0	1gii
1Q5	ΔE<0	4k5y
1QV	ΔE<0	4kap
1R5	ΔE<0	4kil
1RC	ΔE<0	3k98
1RS	ΔE<0	4f08
1SD	ΔE<0	3hkq
1SP	ΔE<0	2wdz
1T6	ΔE<0	4na8
1TA	ΔE<0	5ufs
1TJ	ΔE<0	4kwi
1U6	ΔE<0	4kz8
1U7	ΔE<0	4kz9
1U9	ΔE<0	4fuj
1VG	ΔE<0	4l34
1WD	ΔE<0	4yw9
1XJ	ΔE<0	6qgh
1XM	ΔE<0	4lkq
1XV	ΔE<0	4lxd
1XY	ΔE<0	6b5q
1Y5	ΔE<0	7cx8
1YL	ΔE<0	4m0e
1ZQ	ΔE<0	4ln7
200	ΔE<0	3q4k
203	ΔE<0	2iu0
204	ΔE<0	1rry
20B	ΔE<0	4hlg
20C	ΔE<0	3ik1
20J	ΔE<0	4lv9
20Z	ΔE<0	3rmf
216	ΔE<0	1hwr
21A	ΔE<0	4m4q
21W	ΔE<0	4mcb
226	ΔE<0	2nz5
22L	ΔE<0	4mcd
22M	ΔE<0	2g5v
22Q	ΔE<0	4oz7
22T	ΔE<0	3zm4
239	ΔE<0	1owh
23J	ΔE<0	4m8d
23M	ΔE<0	2g5n
23V	ΔE<0	3mtb
23W	ΔE<0	4m5p
244	ΔE<0	1x78
24W	ΔE<0	4mrg
251	ΔE<0	2qu2
253	ΔE<0	2r7b
255	ΔE<0	2r9s
256	ΔE<0	1o4q
25G	ΔE<0	4p3h
25O	ΔE<0	4meq
25W	ΔE<0	4m7t
261	ΔE<0	2rb1
26N	ΔE<0	4c27
26O	ΔE<0	3nc4
270	ΔE<0	2fx6
272	ΔE<0	1u3q
276	ΔE<0	2qu5
277	ΔE<0	2oph
278	ΔE<0	2rbv
27I	ΔE<0	5za8
280	ΔE<0	2rby
286	ΔE<0	2rc2
28E	ΔE<0	4ma6
28G	ΔE<0	4mbc
29F	ΔE<0	5aku
29G	ΔE<0	4lx5
2A3	ΔE<0	3any
2A7	ΔE<0	2ye5
2AC	ΔE<0	1l4m
2AF	ΔE<0	7kbn
2AP	ΔE<0	5mn1
2CK	ΔE<0	4mrf
2CM	ΔE<0	1ovh
2CQ	ΔE<0	4mrh
2D4	ΔE<0	2ye9
2D7	ΔE<0	2byh
2DC	ΔE<0	3na0
2DL	ΔE<0	2xdl
2E1	ΔE<0	2cct
2EQ	ΔE<0	5nyi
2EX	ΔE<0	4n00
2F2	ΔE<0	4mz8
2FG	ΔE<0	6teq
2FK	ΔE<0	6kf5
2FY	ΔE<0	2ye4
2GG	ΔE<0	2uwd
2GL	ΔE<0	5xjw
2GS	ΔE<0	2dtw
2H4	ΔE<0	5ice
2HO	ΔE<0	4n94
2HQ	ΔE<0	5phl
2HT	ΔE<0	3f88
2HU	ΔE<0	4n97
2IM	ΔE<0	2as2
2J5	ΔE<0	4nbk
2J7	ΔE<0	4nbn
2JL	ΔE<0	4nf6
2K2	ΔE<0	4nct
2K9	ΔE<0	4xyc
2KA	ΔE<0	4njk
2KE	ΔE<0	4ng9
2L3	ΔE<0	4nmf
2LO	ΔE<0	5bt3
2LP	ΔE<0	4i7m
2M2	ΔE<0	4nks
2M5	ΔE<0	3oaz
2MI	ΔE<0	2pio
2MY	ΔE<0	3f37
2NA	ΔE<0	3ee5
2O3	ΔE<0	4nyw
2O7	ΔE<0	2o7n
2OO	ΔE<0	4o0y
2P8	ΔE<0	4an1
2PK	ΔE<0	4o4k
2PU	ΔE<0	1gij
2PV	ΔE<0	4o5g
2Q4	ΔE<0	4ny9
2Q8	ΔE<0	4o04
2QB	ΔE<0	4nya
2QC	ΔE<0	5fe5
2RH	ΔE<0	3o3o
2RL	ΔE<0	2rl5
2RP	ΔE<0	7uut
2SC	ΔE<0	2r3o
2SU	ΔE<0	4obv
2U8	ΔE<0	4oo9
2UP	ΔE<0	5ru6
2UQ	ΔE<0	4pid
2UR	ΔE<0	4opx
2US	ΔE<0	4oqa
2UX	ΔE<0	4op2
2VI	ΔE<0	7far
2VQ	ΔE<0	4mo8
2WH	ΔE<0	4ps3
2WK	ΔE<0	4ps8
2WN	ΔE<0	4ydn
2XA	ΔE<0	2xae
2XD	ΔE<0	4q0n
2XL	ΔE<0	4q19
2YL	ΔE<0	4q4m
2Z4	ΔE<0	1a8g
2ZM	ΔE<0	4msa
2ZQ	ΔE<0	4msn
2ZV	ΔE<0	4mrz
2ZY	ΔE<0	7l0z
308	ΔE<0	6n9h
30A	ΔE<0	2ycm
30G	ΔE<0	4q9s
30I	ΔE<0	5zah
30T	ΔE<0	4qd6
30X	ΔE<0	3g8o
310	ΔE<0	2zdz
319	ΔE<0	3cth
31A	ΔE<0	6ewf
31J	ΔE<0	4pl3
31K	ΔE<0	4pl4
320	ΔE<0	3ctj
323	ΔE<0	7v9b
32I	ΔE<0	5zaj
32J	ΔE<0	4qfr
32P	ΔE<0	1tqf
32X	ΔE<0	4pnq
33D	ΔE<0	3zvw
33T	ΔE<0	3h6k
341	ΔE<0	3eon
344	ΔE<0	2bbf
35C	ΔE<0	3o32
35M	ΔE<0	5a7w
36E	ΔE<0	4bnt
36G	ΔE<0	4bo4
36H	ΔE<0	7f7w
36O	ΔE<0	4qp4
36U	ΔE<0	4qo8
377	ΔE<0	4twd
37K	ΔE<0	4tw7
38D	ΔE<0	4tr9
38E	ΔE<0	6czh
38L	ΔE<0	4qro
39O	ΔE<0	4tyl
39Z	ΔE<0	2pe0
3AP	ΔE<0	2y5a
3AQ	ΔE<0	4txs
3AV	ΔE<0	7q2c
3AY	ΔE<0	2rbx
3B0	ΔE<0	4ty9
3B8	ΔE<0	3ba8
3BS	ΔE<0	3eft
3C9	ΔE<0	4qt1
3CA	ΔE<0	2b77
3CR	ΔE<0	4u6q
3DY	ΔE<0	4u6d
3F4	ΔE<0	4bu5
3FA	ΔE<0	2as4
3FB	ΔE<0	4xnb
3FP	ΔE<0	1v1k
3H1	ΔE<0	3h1l
3H6	ΔE<0	4w5c
3HY	ΔE<0	4msf
3ID	ΔE<0	1oyo
3IM	ΔE<0	7fbm
3J9	ΔE<0	4r5n
3K3	ΔE<0	4r5y
3KD	ΔE<0	4u4u
3KH	ΔE<0	4wcd
3KM	ΔE<0	4r0i
3KY	ΔE<0	7u0m
3LZ	ΔE<0	4rch
3MB	ΔE<0	3pax
3MC	ΔE<0	3mct
3MG	ΔE<0	6x9m
3MO	ΔE<0	2hos
3MX	ΔE<0	4whf
3N0	ΔE<0	4ref
3N8	ΔE<0	4whs
3NB	ΔE<0	4whg
3NE	ΔE<0	3new
3NJ	ΔE<0	4whr
3NQ	ΔE<0	6cir
3NT	ΔE<0	2bmr
3NU	ΔE<0	3nup
3O6	ΔE<0	4wi1
3OS	ΔE<0	3os3
3P8	ΔE<0	4ro2
3PS	ΔE<0	3ps6
3PY	ΔE<0	1o5x
3PZ	ΔE<0	3pz1
3Q1	ΔE<0	3qcs
3QA	ΔE<0	4wkp
3QX	ΔE<0	4rio
3R6	ΔE<0	5rsy
3RH	ΔE<0	3rhx
3RP	ΔE<0	3rlp
3RQ	ΔE<0	3rlq
3RR	ΔE<0	3rlr
3RS	ΔE<0	3rsv
3S3	ΔE<0	4rl2
3SB	ΔE<0	3oxt
3SL	ΔE<0	1vr0
3T9	ΔE<0	3t9i
3TI	ΔE<0	3tiz
3TR	ΔE<0	5s49
3UL	ΔE<0	4wua
3UZ	ΔE<0	4wvo
3V4	ΔE<0	4rrt
3VO	ΔE<0	4wy1
3VP	ΔE<0	4wy6
3VS	ΔE<0	4wyc
3W1	ΔE<0	4wyg
3WJ	ΔE<0	4x2f
3WK	ΔE<0	4x2g
3WP	ΔE<0	4x2l
3X0	ΔE<0	4x2i
3X8	ΔE<0	4x50
3XN	ΔE<0	4x5q
3XX	ΔE<0	4ide
3Z2	ΔE<0	4x7h
3ZB	ΔE<0	4x8u
3ZD	ΔE<0	4ufe
3ZS	ΔE<0	4xby
400	ΔE<0	2xru
40N	ΔE<0	4xew
40U	ΔE<0	4xhd
42A	ΔE<0	4xp0
42I	ΔE<0	7ozd
437	ΔE<0	3nnv
43A	ΔE<0	2ayp
43D	ΔE<0	4xub
43R	ΔE<0	4xx5
43Z	ΔE<0	4xyx
445	ΔE<0	3cuw
44B	ΔE<0	1pq9
44W	ΔE<0	4xt4
462	ΔE<0	2qu3
463	ΔE<0	6sas
466	ΔE<0	7ozf
46K	ΔE<0	4fks
46M	ΔE<0	1x1i
46P	ΔE<0	5mb5
47G	ΔE<0	4y4a
47X	ΔE<0	5av0
497	ΔE<0	1owd
49C	ΔE<0	4rls
49N	ΔE<0	4y2q
4AL	ΔE<0	3khv
4AP	ΔE<0	5s4a
4AU	ΔE<0	4aua
4AV	ΔE<0	4yd5
4BH	ΔE<0	2ccs
4BJ	ΔE<0	4ybm
4BU	ΔE<0	3chs
4C1	ΔE<0	4yc9
4CD	ΔE<0	3k97
4CI	ΔE<0	7f7o
4CL	ΔE<0	7dql
4CS	ΔE<0	2vpn
4CZ	ΔE<0	5yp5
4EP	ΔE<0	4ykr
4EU	ΔE<0	6f68
4FF	ΔE<0	2xp5
4FH	ΔE<0	4q87
4FP	ΔE<0	2ohn
4FY	ΔE<0	2xp8
4GP	ΔE<0	2f3p
4H5	ΔE<0	4yu2
4HC	ΔE<0	6y1u
4HM	ΔE<0	1hu9
4HN	ΔE<0	4ael
4HV	ΔE<0	4hva
4I0	ΔE<0	7p0k
4ID	ΔE<0	4in4
4J0	ΔE<0	4yw7
4J9	ΔE<0	4ywa
4JL	ΔE<0	4yrk
4JQ	ΔE<0	5rvj
4JT	ΔE<0	4yux
4JU	ΔE<0	4yuw
4K3	ΔE<0	4yv2
4KL	ΔE<0	4z3k
4KS	ΔE<0	4z3g
4LC	ΔE<0	4z2b
4LL	ΔE<0	4aky
4M2	ΔE<0	4z3s
4M4	ΔE<0	4zaa
4ME	ΔE<0	4b35
4MN	ΔE<0	4bp3
4MU	ΔE<0	4v28
4NA	ΔE<0	1yy4
4NC	ΔE<0	7pby
4NF	ΔE<0	4ef9
4NM	ΔE<0	2vo4
4NR	ΔE<0	4cm4
4NZ	ΔE<0	6rh4
4O3	ΔE<0	4zga
4O7	ΔE<0	7myj
4OB	ΔE<0	4zh2
4PW	ΔE<0	4zlu
4PZ	ΔE<0	3e4e
4Q4	ΔE<0	7rct
4Q7	ΔE<0	4znv
4QC	ΔE<0	2g00
4QH	ΔE<0	4zql
4R3	ΔE<0	7p2n
4RI	ΔE<0	7xi7
4RU	ΔE<0	4zly
4RW	ΔE<0	4zsm
4SX	ΔE<0	4z6s
4T7	ΔE<0	4zxw
4TU	ΔE<0	5g42
4V3	ΔE<0	5brh
4VM	ΔE<0	5bns
4VZ	ΔE<0	7fhs
4W1	ΔE<0	5bx7
4WU	ΔE<0	5bzi
4X3	ΔE<0	5bzf
4X6	ΔE<0	5bzg
4XD	ΔE<0	5bzn
4Y7	ΔE<0	5c4u
4YN	ΔE<0	5c83
4YT	ΔE<0	5c89
4ZQ	ΔE<0	5cas
4ZR	ΔE<0	5cau
4ZY	ΔE<0	4uoe
504	ΔE<0	5uzk
50P	ΔE<0	5ceh
50Q	ΔE<0	4bqg
517	ΔE<0	2pe1
51C	ΔE<0	5cgb
524	ΔE<0	2qt9
52C	ΔE<0	4aj2
52V	ΔE<0	3f0q
53B	ΔE<0	5cq3
53M	ΔE<0	5cdo
53W	ΔE<0	5cfw
540	ΔE<0	3sn7
54D	ΔE<0	3d6b
54E	ΔE<0	5csh
54G	ΔE<0	5rt9
54Q	ΔE<0	5cdm
54T	ΔE<0	5ruf
54Z	ΔE<0	5cvf
558	ΔE<0	4z1q
55B	ΔE<0	5cvu
55V	ΔE<0	3qls
560	ΔE<0	7rgj
56D	ΔE<0	4kib
56J	ΔE<0	5d13
56N	ΔE<0	5d21
56V	ΔE<0	5cy8
57G	ΔE<0	5d3h
57U	ΔE<0	5d6p
583	ΔE<0	5d9l
585	ΔE<0	3fqs
58C	ΔE<0	5d7a
58E	ΔE<0	5daf
58W	ΔE<0	5dab
58Y	ΔE<0	5df0
5AC	ΔE<0	3cl8
5AZ	ΔE<0	3la5
5B3	ΔE<0	3e64
5C0	ΔE<0	5dkh
5CK	ΔE<0	5did
5CN	ΔE<0	2i1m
5CX	ΔE<0	5e2s
5DH	ΔE<0	5dmc
5DI	ΔE<0	4amw
5DJ	ΔE<0	5dlr
5F7	ΔE<0	5dtr
5G3	ΔE<0	5dwi
5G4	ΔE<0	5dwg
5G5	ΔE<0	5dwe
5GD	ΔE<0	5dw2
5GT	ΔE<0	5dy7
5HO	ΔE<0	5dq2
5HX	ΔE<0	5dxp
5HZ	ΔE<0	5dxq
5IF	ΔE<0	7rie
5II	ΔE<0	7fe1
5J0	ΔE<0	5dxm
5J2	ΔE<0	5dwj
5JA	ΔE<0	5e1s
5JE	ΔE<0	5and
5JJ	ΔE<0	5mw3
5JK	ΔE<0	5dlt
5JX	ΔE<0	5dz3
5JY	ΔE<0	5dz1
5KB	ΔE<0	5e14
5KL	ΔE<0	5e7d
5KT	ΔE<0	5e88
5MB	ΔE<0	1jhm
5MI	ΔE<0	4b3d
5MZ	ΔE<0	3rdb
5N3	ΔE<0	5edq
5NN	ΔE<0	4uvz
5NU	ΔE<0	4ws4
5O4	ΔE<0	5ehy
5OV	ΔE<0	7p4c
5P1	ΔE<0	5eit
5PE	ΔE<0	5ag6
5PP	ΔE<0	4bng
5Q6	ΔE<0	5en4
5QK	ΔE<0	5eml
5QM	ΔE<0	4ump
5QP	ΔE<0	5emy
5QX	ΔE<0	5eps
5R7	ΔE<0	5ctn
5RO	ΔE<0	5etb
5RV	ΔE<0	5etl
5S9	ΔE<0	5eva
5SB	ΔE<0	5ev9
5T6	ΔE<0	5ezz
5TY	ΔE<0	5f2p
5U2	ΔE<0	5f1l
5UB	ΔE<0	5f39
5UY	ΔE<0	5f4n
5V4	ΔE<0	5f4z
5WB	ΔE<0	3jwk
5WK	ΔE<0	5fc4
5WX	ΔE<0	5fe3
5XC	ΔE<0	5fff
5XF	ΔE<0	5fg5
5XT	ΔE<0	5h8x
5XW	ΔE<0	6ora
5XX	ΔE<0	5fi2
5XZ	ΔE<0	5fi7
5Y2	ΔE<0	5h8b
5ZE	ΔE<0	5rul
5ZK	ΔE<0	7p8f
5ZM	ΔE<0	5aln
5ZT	ΔE<0	7rnk
60A	ΔE<0	5fdq
60E	ΔE<0	5hcz
60Q	ΔE<0	6npi
60R	ΔE<0	5hcv
61E	ΔE<0	3biz
61Z	ΔE<0	7rnm
62V	ΔE<0	5hm0
63K	ΔE<0	5ho6
63M	ΔE<0	5hib
63Z	ΔE<0	7pkv
64O	ΔE<0	5hk9
64R	ΔE<0	5hq6
64W	ΔE<0	7rnz
65A	ΔE<0	5hlp
65C	ΔE<0	6b8j
65D	ΔE<0	5hnu
65P	ΔE<0	5hrn
65R	ΔE<0	5hvu
65S	ΔE<0	5dx6
668	ΔE<0	5hjs
66P	ΔE<0	5hx8
66Z	ΔE<0	5hwh
674	ΔE<0	7ebw
680	ΔE<0	1tx2
68O	ΔE<0	5i7f
691	ΔE<0	4yrr
6A7	ΔE<0	5idn
6AN	ΔE<0	2wos
6AQ	ΔE<0	5ifd
6AV	ΔE<0	5ifb
6B0	ΔE<0	5if5
6B5	ΔE<0	5ihh
6B8	ΔE<0	5e1i
6BT	ΔE<0	5bze
6BU	ΔE<0	5ikw
6E1	ΔE<0	5iuq
6E8	ΔE<0	5ive
6EC	ΔE<0	5iw8
6EY	ΔE<0	5ixs
6FB	ΔE<0	5j1w
6FE	ΔE<0	5aao
6G5	ΔE<0	7rnp
6GO	ΔE<0	3fo6
6H2	ΔE<0	5j7q
6H7	ΔE<0	7rpc
6HQ	ΔE<0	5jah
6HS	ΔE<0	4gpx
6HZ	ΔE<0	5jap
6J1	ΔE<0	5l4f
6J6	ΔE<0	5l42
6JG	ΔE<0	5j4y
6JM	ΔE<0	5jcj
6K3	ΔE<0	5l4y
6KN	ΔE<0	5ji6
6KP	ΔE<0	5jfr
6LN	ΔE<0	7krv
6LT	ΔE<0	5jog
6M3	ΔE<0	5joh
6ME	ΔE<0	3r33
6MP	ΔE<0	1oty
6MU	ΔE<0	4k6o
6MV	ΔE<0	5jrs
6NP	ΔE<0	1yqj
6O6	ΔE<0	5jvw
6O7	ΔE<0	5jw0
6OJ	ΔE<0	4asx
6OR	ΔE<0	5jz9
6PC	ΔE<0	7q0x
6PP	ΔE<0	3t7r
6PV	ΔE<0	5k00
6Q5	ΔE<0	5x8s
6QF	ΔE<0	5k21
6QJ	ΔE<0	5l7t
6QM	ΔE<0	2yi6
6QN	ΔE<0	5k4l
6QO	ΔE<0	5l7y
6QT	ΔE<0	5k6a
6R7	ΔE<0	5k8o
6RQ	ΔE<0	7q2f
6S7	ΔE<0	5ke4
6SI	ΔE<0	7pa2
6SL	ΔE<0	5kgd
6SN	ΔE<0	5kge
6T0	ΔE<0	5lbt
6TA	ΔE<0	5kit
6TU	ΔE<0	5lch
6U1	ΔE<0	5kks
6U7	ΔE<0	5kkr
6UA	ΔE<0	4ws2
6UM	ΔE<0	5kmo
6UN	ΔE<0	5kll
6UP	ΔE<0	4fud
6UW	ΔE<0	5le1
6VL	ΔE<0	5kpl
6VM	ΔE<0	5kpm
6VP	ΔE<0	5d2w
6WN	ΔE<0	5krh
6WS	ΔE<0	5kra
6WT	ΔE<0	5kra
6WV	ΔE<0	5u2b
6X0	ΔE<0	5lhh
6Z1	ΔE<0	5a7p
6ZV	ΔE<0	7o7k
70K	ΔE<0	5lny
70M	ΔE<0	5lo5
70N	ΔE<0	5lo0
713	ΔE<0	4qxm
717	ΔE<0	3mbm
71G	ΔE<0	5sxe
71K	ΔE<0	5sxk
71N	ΔE<0	5ph0
71O	ΔE<0	6nfl
72L	ΔE<0	5nev
72N	ΔE<0	5lqj
72T	ΔE<0	6afe
73E	ΔE<0	5lrc
73R	ΔE<0	5t1a
75H	ΔE<0	5t3q
75K	ΔE<0	5fzj
75L	ΔE<0	5t4e
75W	ΔE<0	5t71
762	ΔE<0	1o2n
76E	ΔE<0	5apj
76X	ΔE<0	5lud
76Z	ΔE<0	5t8o
770	ΔE<0	2z2w
77T	ΔE<0	5t8j
77U	ΔE<0	5t8e
77V	ΔE<0	5t68
78U	ΔE<0	5t6m
79K	ΔE<0	5lwe
79X	ΔE<0	3ox2
7C3	ΔE<0	5gz6
7CA	ΔE<0	2h44
7CZ	ΔE<0	5thn
7D1	ΔE<0	5m17
7D2	ΔE<0	5m16
7D6	ΔE<0	5irq
7DC	ΔE<0	5m23
7DG	ΔE<0	4lvw
7DP	ΔE<0	5gi8
7EF	ΔE<0	5tlf
7EG	ΔE<0	5tlg
7EL	ΔE<0	5tll
7EM	ΔE<0	5tlm
7EQ	ΔE<0	5tm1
7FH	ΔE<0	4q8x
7FJ	ΔE<0	5tmt
7FZ	ΔE<0	5tn4
7G2	ΔE<0	5tn7
7G3	ΔE<0	5tn8
7G8	ΔE<0	5p9k
7GC	ΔE<0	5vck
7GT	ΔE<0	5tq7
7H6	ΔE<0	6nj7
7H9	ΔE<0	5m6n
7HC	ΔE<0	5trf
7HT	ΔE<0	5m6e
7IA	ΔE<0	5fzg
7IF	ΔE<0	7vjl
7IQ	ΔE<0	7rsv
7J6	ΔE<0	5m6h
7JB	ΔE<0	6hmm
7JD	ΔE<0	5pa4
7JH	ΔE<0	5pa5
7JP	ΔE<0	5p9y
7JQ	ΔE<0	5p9z
7JR	ΔE<0	5pa0
7JS	ΔE<0	5pa1
7JW	ΔE<0	5pa6
7LQ	ΔE<0	5mel
7LV	ΔE<0	5tvt
7M2	ΔE<0	5mf6
7M9	ΔE<0	5mfz
7ME	ΔE<0	3qyl
7MH	ΔE<0	4q81
7MK	ΔE<0	5mfr
7ML	ΔE<0	6sbq
7MR	ΔE<0	2ow1
7NP	ΔE<0	4pnc
7NU	ΔE<0	5mih
7OU	ΔE<0	7vl7
7PB	ΔE<0	7vmg
7PC	ΔE<0	2op0
7PD	ΔE<0	5rvb
7PL	ΔE<0	7vmk
7Q1	ΔE<0	6sfq
7QB	ΔE<0	7pi4
7QC	ΔE<0	7vln
7QO	ΔE<0	7voc
7R8	ΔE<0	7vm6
7RF	ΔE<0	7vm7
7SA	ΔE<0	6jqb
7SQ	ΔE<0	7pjr
7TC	ΔE<0	7vqn
7U6	ΔE<0	5ws0
7UP	ΔE<0	4fue
7V7	ΔE<0	5tzo
7W0	ΔE<0	5wzv
7W9	ΔE<0	5wzs
7WB	ΔE<0	5a5k
7WN	ΔE<0	7rwo
7WO	ΔE<0	6oq3
7X3	ΔE<0	2vwv
7XE	ΔE<0	7rwq
7XP	ΔE<0	5u0n
7XY	ΔE<0	2oz5
7YC	ΔE<0	6aej
7YU	ΔE<0	5x5m
7Z6	ΔE<0	5x4q
7ZE	ΔE<0	4lm1
7ZL	ΔE<0	5x4n
7ZP	ΔE<0	5pax
7ZY	ΔE<0	5pay
7ZZ	ΔE<0	7vtv
80G	ΔE<0	3fu6
80Z	ΔE<0	7oet
819	ΔE<0	3hhu
82I	ΔE<0	6yqw
835	ΔE<0	7pso
83G	ΔE<0	6mtj
83S	ΔE<0	5uc4
83Y	ΔE<0	5uas
846	ΔE<0	1qbu
84F	ΔE<0	5xaf
84W	ΔE<0	7s1q
85V	ΔE<0	5ufu
871	ΔE<0	5uch
87Y	ΔE<0	1dy3
887	ΔE<0	3b8r
888	ΔE<0	2fvc
88P	ΔE<0	5uep
88Y	ΔE<0	5uev
890	ΔE<0	5xkg
89C	ΔE<0	5xkh
89I	ΔE<0	2i6b
89J	ΔE<0	5uf0
89P	ΔE<0	3p89
89U	ΔE<0	5xlz
89W	ΔE<0	5sbk
89Y	ΔE<0	5uhz
8AP	ΔE<0	2ohm
8AT	ΔE<0	7w30
8BI	ΔE<0	5sby
8BY	ΔE<0	5uir
8C3	ΔE<0	5xpi
8CB	ΔE<0	6e6m
8CD	ΔE<0	5uit
8CF	ΔE<0	5xqd
8CG	ΔE<0	5uiu
8CL	ΔE<0	3g4w
8CO	ΔE<0	5xqe
8CR	ΔE<0	5xr5
8CT	ΔE<0	6dhe
8D4	ΔE<0	5ui1
8DN	ΔE<0	7s5h
8DU	ΔE<0	5xrb
8DX	ΔE<0	3fvk
8E1	ΔE<0	5ukf
8E3	ΔE<0	5xsu
8E4	ΔE<0	5ulg
8EJ	ΔE<0	5rv8
8F2	ΔE<0	5n0d
8F3	ΔE<0	5n0e
8FH	ΔE<0	5n12
8FS	ΔE<0	5nsa
8FV	ΔE<0	5uoo
8G2	ΔE<0	5rpl
8GC	ΔE<0	5xvk
8GF	ΔE<0	5xtl
8GX	ΔE<0	5vua
8HC	ΔE<0	4lv4
8HJ	ΔE<0	5pbf
8HO	ΔE<0	6kkb
8II	ΔE<0	7s6v
8J0	ΔE<0	5xzf
8J3	ΔE<0	5xzh
8JG	ΔE<0	5upt
8JN	ΔE<0	5n2r
8JW	ΔE<0	5n33
8K2	ΔE<0	6sb7
8K4	ΔE<0	5pgu
8KM	ΔE<0	5ur6
8LD	ΔE<0	5uro
8LR	ΔE<0	4czs
8LY	ΔE<0	5usq
8M2	ΔE<0	6yit
8M8	ΔE<0	5n4n
8MJ	ΔE<0	7q2g
8MM	ΔE<0	5us1
8MO	ΔE<0	1z11
8MP	ΔE<0	5utr
8MU	ΔE<0	7rgj
8MY	ΔE<0	5ut6
8N5	ΔE<0	5n4y
8NB	ΔE<0	5n53
8NC	ΔE<0	2xc0
8NE	ΔE<0	7adg
8NF	ΔE<0	7fb7
8P0	ΔE<0	5vh0
8P1	ΔE<0	5phb
8P6	ΔE<0	5y84
8PB	ΔE<0	7q2v
8PC	ΔE<0	3fne
8Q8	ΔE<0	5n8c
8QG	ΔE<0	5v0u
8RP	ΔE<0	5pol
8RQ	ΔE<0	5nal
8RU	ΔE<0	7q2a
8RY	ΔE<0	5poi
8SM	ΔE<0	5po5
8SV	ΔE<0	5po7
8SW	ΔE<0	6gi2
8T2	ΔE<0	5nc4
8T4	ΔE<0	5poe
8UD	ΔE<0	5pp0
8UV	ΔE<0	5uzj
8VC	ΔE<0	5yib
8VE	ΔE<0	5nih
8VF	ΔE<0	5yie
8VH	ΔE<0	5nes
8VR	ΔE<0	5yif
8W1	ΔE<0	7se8
8W9	ΔE<0	5yj8
8WJ	ΔE<0	5v4x
8WZ	ΔE<0	5ngt
8X3	ΔE<0	5ymr
8X7	ΔE<0	5v5y
8XE	ΔE<0	5nhj
8XF	ΔE<0	7seb
8XK	ΔE<0	5nhp
8XV	ΔE<0	5pzl
8XX	ΔE<0	5you
8YB	ΔE<0	5nu1
8Z0	ΔE<0	5yok
8Z8	ΔE<0	5njh
8ZM	ΔE<0	5v8o
8ZX	ΔE<0	5yqh
90L	ΔE<0	5ysy
91B	ΔE<0	4abg
91W	ΔE<0	5nky
91X	ΔE<0	5yva
91Y	ΔE<0	5vad
921	ΔE<0	5vb7
925	ΔE<0	3kxz
927	ΔE<0	5vb6
92K	ΔE<0	5nnb
92T	ΔE<0	5nob
92Z	ΔE<0	5nos
93B	ΔE<0	5nov
93K	ΔE<0	5noy
93W	ΔE<0	5nai
940	ΔE<0	6lmq
946	ΔE<0	5yto
94A	ΔE<0	5d6e
94E	ΔE<0	5npc
95F	ΔE<0	6jvg
975	ΔE<0	5nsl
97C	ΔE<0	6xjw
97K	ΔE<0	5nsx
97W	ΔE<0	7nlx
98Z	ΔE<0	7nn8
990	ΔE<0	4u93
99K	ΔE<0	5nud
99M	ΔE<0	5vd5
99W	ΔE<0	7sgh
9A1	ΔE<0	7pzw
9A4	ΔE<0	5vgs
9A7	ΔE<0	6ies
9AN	ΔE<0	5nvc
9AY	ΔE<0	5vea
9BD	ΔE<0	3h9o
9BV	ΔE<0	5vdv
9CG	ΔE<0	5vir
9CJ	ΔE<0	5a80
9CS	ΔE<0	6np5
9CZ	ΔE<0	5nmb
9DA	ΔE<0	5ue1
9DG	ΔE<0	1fsg
9E3	ΔE<0	6afr
9EL	ΔE<0	5zid
9EX	ΔE<0	5zjc
9F4	ΔE<0	4cbt
9FU	ΔE<0	5zm4
9H9	ΔE<0	5zqr
9HG	ΔE<0	5vse
9HX	ΔE<0	1i80
9I5	ΔE<0	7q7k
9II	ΔE<0	7wmh
9IR	ΔE<0	7sji
9IU	ΔE<0	7sjh
9J4	ΔE<0	5vo6
9J7	ΔE<0	5vs5
9JF	ΔE<0	5zs8
9JH	ΔE<0	5g3m
9JQ	ΔE<0	5o43
9JW	ΔE<0	5o42
9K1	ΔE<0	6nfa
9KH	ΔE<0	5o4j
9L8	ΔE<0	5o56
9LL	ΔE<0	7jxm
9LR	ΔE<0	7sjd
9M4	ΔE<0	5q10
9ME	ΔE<0	5o6z
9MH	ΔE<0	5o72
9MP	ΔE<0	5q15
9MY	ΔE<0	5q18
9N2	ΔE<0	5o7c
9ND	ΔE<0	5q1d
9NN	ΔE<0	7q9w
9PG	ΔE<0	6lck
9PK	ΔE<0	5o9r
9PS	ΔE<0	7q9n
9QR	ΔE<0	6a7e
9QY	ΔE<0	5vyy
9R8	ΔE<0	5oci
9RJ	ΔE<0	7q9l
9RP	ΔE<0	5pb2
9RS	ΔE<0	5pb4
9RY	ΔE<0	5pb5
9S1	ΔE<0	5pb3
9TI	ΔE<0	7q9s
9TW	ΔE<0	5ofw
9U3	ΔE<0	6adf
9UP	ΔE<0	4fug
9VE	ΔE<0	5ohj
9W2	ΔE<0	5oin
9W5	ΔE<0	5oif
9WB	ΔE<0	5oiq
9WD	ΔE<0	5w4r
9WE	ΔE<0	5oip
9WO	ΔE<0	6afk
9X9	ΔE<0	6ag2
9XC	ΔE<0	6ag3
9XF	ΔE<0	6ag9
9Y1	ΔE<0	5w8h
9Y3	ΔE<0	6agn
9Y8	ΔE<0	5omg
9YD	ΔE<0	5w8i
9YL	ΔE<0	6aid
9YV	ΔE<0	5w86
9Z7	ΔE<0	5w7r
9ZV	ΔE<0	5wbn
A07	ΔE<0	3lfs
A15	ΔE<0	1tsl
A1C	ΔE<0	5vt7
A1F	ΔE<0	5vr7
A1I	ΔE<0	7sew
A1O	ΔE<0	4la7
A1Q	ΔE<0	4aoc
A27	ΔE<0	3lfn
A29	ΔE<0	2wa3
A2J	ΔE<0	5wbp
A2Q	ΔE<0	3zoh
A36	ΔE<0	4b80
A3B	ΔE<0	1tzj
A3F	ΔE<0	3mtf
A3K	ΔE<0	5opu
A3Y	ΔE<0	5wbr
A4B	ΔE<0	5oqu
A4E	ΔE<0	5oqw
A4N	ΔE<0	5orh
A4Q	ΔE<0	5orj
A5B	ΔE<0	5ia0
A5I	ΔE<0	7qch
A5Q	ΔE<0	5orr
A5U	ΔE<0	6ih0
A5Z	ΔE<0	5ort
A6I	ΔE<0	6pzu
A6Q	ΔE<0	7qci
A6V	ΔE<0	4rse
A7B	ΔE<0	3nhy
A7K	ΔE<0	5r9m
A7S	ΔE<0	5vro
A8D	ΔE<0	3isj
A8K	ΔE<0	5z4h
A8Q	ΔE<0	5os7
A9Y	ΔE<0	5xzb
AAF	ΔE<0	2g63
AAZ	ΔE<0	1y6a
AB3	ΔE<0	1wma
AB8	ΔE<0	1xdg
ABC	ΔE<0	7taa
ABI	ΔE<0	1c2k
ABN	ΔE<0	5mnk
AC0	ΔE<0	1zk4
ACG	ΔE<0	1lwj
ACM	ΔE<0	6yp1
ACN	ΔE<0	1i1w
ACT	ΔE<0	2vb1
AD1	ΔE<0	2qmy
ADH	ΔE<0	1dtu
ADZ	ΔE<0	5jre
AE2	ΔE<0	1dbj
AER	ΔE<0	6wr1
AF0	ΔE<0	5vsr
AF9	ΔE<0	5yve
AFE	ΔE<0	4el9
AFI	ΔE<0	1uum
AFK	ΔE<0	5osr
AFT	ΔE<0	2xi4
AFW	ΔE<0	5osu
AGJ	ΔE<0	5wgk
AH2	ΔE<0	7nwv
AH8	ΔE<0	3aki
AH9	ΔE<0	6imb
AI3	ΔE<0	1tl8
AJI	ΔE<0	3a0i
AJN	ΔE<0	4wnt
AJV	ΔE<0	5wc5
AKK	ΔE<0	1jd2
ALE	ΔE<0	4a7u
AM4	ΔE<0	1tx8
AM7	ΔE<0	2rfn
AMG	ΔE<0	4ndu
AMR	ΔE<0	1f5l
ANA	ΔE<0	1hgi
ANF	ΔE<0	2bjm
ANL	ΔE<0	5mnc
ANO	ΔE<0	2o5z
ANU	ΔE<0	2pga
ANX	ΔE<0	2bfg
AOG	ΔE<0	1r82
AOL	ΔE<0	2f7q
AOX	ΔE<0	4xo6
AP4	ΔE<0	1dmj
AQN	ΔE<0	4c0x
AQO	ΔE<0	5rtn
AQZ	ΔE<0	2bak
ARB	ΔE<0	5la2
ARW	ΔE<0	2boj
AS2	ΔE<0	2gz3
AS4	ΔE<0	6hgj
AS6	ΔE<0	2xvd
ASD	ΔE<0	6ucy
ASG	ΔE<0	1rwh
ASO	ΔE<0	6l0z
AT3	ΔE<0	6ur1
ATV	ΔE<0	3kuy
AU0	ΔE<0	7qdq
AU8	ΔE<0	5otr
AUD	ΔE<0	5wg7
AUT	ΔE<0	5otz
AV6	ΔE<0	2yhd
AVD	ΔE<0	3cem
AVQ	ΔE<0	3zws
AWR	ΔE<0	5aik
AWS	ΔE<0	5q1q
AX7	ΔE<0	5z9p
AX8	ΔE<0	3gn2
AXJ	ΔE<0	5q1u
AXM	ΔE<0	4hev
AXO	ΔE<0	3wfd
AXU	ΔE<0	6itj
AXV	ΔE<0	7b8k
AXX	ΔE<0	2pzi
AYW	ΔE<0	5owb
AZM	ΔE<0	3hs4
AZY	ΔE<0	2yxn
B00	ΔE<0	3vv6
B06	ΔE<0	5lca
B09	ΔE<0	3t5z
B0F	ΔE<0	6ixd
B0N	ΔE<0	5owm
B0R	ΔE<0	3tv6
B0Z	ΔE<0	5owz
B18	ΔE<0	2pzy
B1J	ΔE<0	5ry8
B1Q	ΔE<0	3kwf
B1T	ΔE<0	7erh
B1W	ΔE<0	5ox4
B2W	ΔE<0	5oxd
B31	ΔE<0	3tm0
B40	ΔE<0	3gkz
B47	ΔE<0	3g7b
B4A	ΔE<0	5wj6
B4J	ΔE<0	5wne
B4K	ΔE<0	5oy4
B4V	ΔE<0	5wnf
B4W	ΔE<0	2xm8
B4Y	ΔE<0	5wng
B55	ΔE<0	3qbc
B57	ΔE<0	3mcn
B59	ΔE<0	3h2e
B5C	ΔE<0	6izz
B5D	ΔE<0	3il1
B5G	ΔE<0	5wnh
B5X	ΔE<0	6j3c
B60	ΔE<0	3h2f
B61	ΔE<0	3h2m
B6U	ΔE<0	6lp6
B84	ΔE<0	3imx
B9L	ΔE<0	6j87
BAE	ΔE<0	4ioo
BAP	ΔE<0	5wm1
BCT	ΔE<0	6klz
BDF	ΔE<0	6z5z
BDJ	ΔE<0	3l59
BDP	ΔE<0	6syv
BDV	ΔE<0	3l5d
BEA	ΔE<0	5eq1
BEK	ΔE<0	1kjr
BEM	ΔE<0	7oof
BEN	ΔE<0	4i8h
BEV	ΔE<0	3m14
BGL	ΔE<0	1l9n
BGS	ΔE<0	2b5z
BGV	ΔE<0	3ozj
BHA	ΔE<0	5rue
BHG	ΔE<0	1lzj
BHR	ΔE<0	3mzb
BIT	ΔE<0	3myk
BJ4	ΔE<0	4ui5
BJE	ΔE<0	6rca
BJG	ΔE<0	4d1s
BJK	ΔE<0	5n1m
BJQ	ΔE<0	5n3i
BK2	ΔE<0	3i7c
BKS	ΔE<0	4d4l
BL0	ΔE<0	3bl0
BL4	ΔE<0	3bz7
BL7	ΔE<0	3bz9
BLD	ΔE<0	3rgz
BLZ	ΔE<0	2i40
BMD	ΔE<0	4izs
BMK	ΔE<0	5un1
BMU	ΔE<0	3o8t
BN5	ΔE<0	1wv1
BNM	ΔE<0	4qr5
BO0	ΔE<0	6fwl
BOG	ΔE<0	3zoj
BOS	ΔE<0	2hd6
BP3	ΔE<0	1lgt
BP6	ΔE<0	1lkd
BP7	ΔE<0	4mmm
BPI	ΔE<0	2i9g
BPN	ΔE<0	1yeg
BPS	ΔE<0	2de4
BPY	ΔE<0	1kw6
BPZ	ΔE<0	2zkc
BQ2	ΔE<0	6epn
BQY	ΔE<0	6arn
BSM	ΔE<0	2bsm
BSW	ΔE<0	6eq4
BTL	ΔE<0	1wnb
BU2	ΔE<0	5eky
BU4	ΔE<0	5w8q
BU9	ΔE<0	6y1w
BVG	ΔE<0	2euu
BY9	ΔE<0	6uv6
BYK	ΔE<0	6ev0
BYL	ΔE<0	7suj
BYM	ΔE<0	2a4z
BZ8	ΔE<0	2yi7
BZC	ΔE<0	1efy
BZD	ΔE<0	1k06
BZJ	ΔE<0	7nn4
BZQ	ΔE<0	1dzp
C00	ΔE<0	3bz0
C0R	ΔE<0	4qf7
C1I	ΔE<0	4crl
C1M	ΔE<0	2c90
C1V	ΔE<0	4zhx
C2A	ΔE<0	2c8z
C2B	ΔE<0	2q7q
C2Q	ΔE<0	6exl
C2U	ΔE<0	3c3u
C3B	ΔE<0	3bd8
C3G	ΔE<0	6ayh
C4D	ΔE<0	5v8k
C4K	ΔE<0	6eya
C4N	ΔE<0	6ey9
C4O	ΔE<0	7v43
C4T	ΔE<0	6ey8
C4U	ΔE<0	7v46
C5E	ΔE<0	5syo
C5J	ΔE<0	6xj4
C7H	ΔE<0	5ayf
C85	ΔE<0	2uzd
C8H	ΔE<0	6f0b
C8Z	ΔE<0	6f23
C96	ΔE<0	2uzn
C9I	ΔE<0	7qi0
C9K	ΔE<0	6evh
C9N	ΔE<0	6evh
CAQ	ΔE<0	5g4h
CB7	ΔE<0	2y76
CBG	ΔE<0	7eth
CC5	ΔE<0	2cbx
CC6	ΔE<0	5jcx
CC9	ΔE<0	6hdr
CDA	ΔE<0	1mu6
CDD	ΔE<0	1mue
CDG	ΔE<0	1gyk
CDJ	ΔE<0	4uvn
CEE	ΔE<0	3g52
CEG	ΔE<0	1j0n
CEK	ΔE<0	3lmp
CEL	ΔE<0	1oq5
CEW	ΔE<0	3hum
CF7	ΔE<0	6b33
CFK	ΔE<0	3pze
CG8	ΔE<0	6yk4
CGD	ΔE<0	6b37
CGG	ΔE<0	5mcb
CGN	ΔE<0	3cao
CH8	ΔE<0	4alj
CH9	ΔE<0	5brt
CHJ	ΔE<0	4ige
CHV	ΔE<0	4igf
CI2	ΔE<0	3cav
CIG	ΔE<0	1wcc
CIY	ΔE<0	6hot
CJB	ΔE<0	3bcs
CJT	ΔE<0	6f3d
CKB	ΔE<0	3bd7
CKZ	ΔE<0	6f3r
CLU	ΔE<0	7aww
CLX	ΔE<0	4yas
CN0	ΔE<0	6jz3
CNQ	ΔE<0	4tju
CNV	ΔE<0	5nyc
CO0	ΔE<0	7olk
CO3	ΔE<0	3mbu
COV	ΔE<0	3cs4
CPW	ΔE<0	1syh
CPZ	ΔE<0	1suo
CQ9	ΔE<0	6k0f
CQE	ΔE<0	4cqe
CQJ	ΔE<0	6b4t
CQK	ΔE<0	6f5t
CQV	ΔE<0	6b56
CQW	ΔE<0	3cqw
CR1	ΔE<0	1fu7
CR6	ΔE<0	1p4h
CTE	ΔE<0	2x68
CTL	ΔE<0	2an3
CTS	ΔE<0	5ied
CU8	ΔE<0	5wyx
CUE	ΔE<0	4fiz
CUH	ΔE<0	6f69
CUQ	ΔE<0	6f67
CV3	ΔE<0	6kd9
CVI	ΔE<0	3vw1
CVT	ΔE<0	6f7c
CW6	ΔE<0	6k3n
CW8	ΔE<0	7svo
CWD	ΔE<0	3rtf
CWJ	ΔE<0	6b7b
CXZ	ΔE<0	3bmy
CYH	ΔE<0	1b2l
CYT	ΔE<0	5epu
CYZ	ΔE<0	3tkd
D02	ΔE<0	4dz7
D05	ΔE<0	2b54
D0H	ΔE<0	6f94
D0K	ΔE<0	6f96
D0V	ΔE<0	6bag
D0Y	ΔE<0	6bad
D10	ΔE<0	4y9h
D1B	ΔE<0	7ku4
D1J	ΔE<0	4eky
D1M	ΔE<0	4el5
D1N	ΔE<0	2ei1
D1T	ΔE<0	2qo0
D2A	ΔE<0	4ah1
D2G	ΔE<0	2fdv
D35	ΔE<0	1fms
D3B	ΔE<0	6faf
D3E	ΔE<0	3d3e
D3J	ΔE<0	6bb1
D3S	ΔE<0	6bb0
D3V	ΔE<0	5mx7
D4A	ΔE<0	6bb3
D4R	ΔE<0	6ka2
D4S	ΔE<0	6mva
D4U	ΔE<0	6kab
D4W	ΔE<0	6fcj
D5T	ΔE<0	6fdi
D6I	ΔE<0	4bzd
D6R	ΔE<0	6keh
D6U	ΔE<0	6kei
D75	ΔE<0	5al8
D7L	ΔE<0	6kek
D86	ΔE<0	6yiv
D8B	ΔE<0	6ffi
D8P	ΔE<0	5qbi
D8V	ΔE<0	5qbj
D8W	ΔE<0	3d8w
D98	ΔE<0	4ah0
DA4	ΔE<0	3kig
DAL	ΔE<0	6anm
DAP	ΔE<0	432d
DBC	ΔE<0	3i2k
DBQ	ΔE<0	1z57
DBW	ΔE<0	3l30
DBX	ΔE<0	5fsd
DC4	ΔE<0	2yfl
DC5	ΔE<0	2xsh
DCN	ΔE<0	2pd4
DD4	ΔE<0	5qbr
DD6	ΔE<0	6a2w
DEG	ΔE<0	1uwf
DEM	ΔE<0	1ek8
DEX	ΔE<0	3mnp
DFB	ΔE<0	1qv7
DFL	ΔE<0	1jep
DFN	ΔE<0	1r0e
DFZ	ΔE<0	2brm
DHL	ΔE<0	7s5h
DHM	ΔE<0	1gt3
DHR	ΔE<0	7zf0
DK0	ΔE<0	6khl
DK1	ΔE<0	1pbq
DK6	ΔE<0	6khm
DKG	ΔE<0	4ypd
DKJ	ΔE<0	6bfx
DKM	ΔE<0	6bfb
DLM	ΔE<0	4rem
DM3	ΔE<0	1d14
DM6	ΔE<0	1d54
DM9	ΔE<0	482d
DMB	ΔE<0	1sri
DMI	ΔE<0	1cmp
DMN	ΔE<0	4p40
DMP	ΔE<0	1qbs
DMU	ΔE<0	5b1a
DNA	ΔE<0	6o0j
DNC	ΔE<0	3bwy
DNH	ΔE<0	1ihh
DNX	ΔE<0	6c1x
DO7	ΔE<0	7yzu
DOB	ΔE<0	1dod
DQR	ΔE<0	3ldr
DQW	ΔE<0	5o38
DR1	ΔE<0	1k9g
DR4	ΔE<0	1zjp
DR5	ΔE<0	2a8u
DRL	ΔE<0	4pnl
DS1	ΔE<0	6bhb
DS8	ΔE<0	6fhy
DS9	ΔE<0	7cmw
DSF	ΔE<0	3p4w
DSQ	ΔE<0	6fhx
DT3	ΔE<0	1ylh
DTK	ΔE<0	6flu
DU7	ΔE<0	6bj7
DUC	ΔE<0	1uaq
DVK	ΔE<0	6fmu
DVM	ΔE<0	6bc2
DVQ	ΔE<0	6fmz
DW3	ΔE<0	6kma
DWZ	ΔE<0	6zri
DX1	ΔE<0	3jq6
DX4	ΔE<0	4m5m
DX7	ΔE<0	3jqd
DY9	ΔE<0	6kxh
DZI	ΔE<0	7qcg
DZP	ΔE<0	2bxf
DZX	ΔE<0	4ufl
E00	ΔE<0	7t00
E01	ΔE<0	6nv1
E04	ΔE<0	1zq5
E22	ΔE<0	5bpe
E2F	ΔE<0	6l13
E2Q	ΔE<0	6fqh
E2R	ΔE<0	6l12
E34	ΔE<0	4k8t
E3G	ΔE<0	1cfv
E3O	ΔE<0	2j7y
E3U	ΔE<0	6l1z
E3W	ΔE<0	7t0p
E42	ΔE<0	5cbs
E4L	ΔE<0	6kz5
E7F	ΔE<0	6l7h
E9K	ΔE<0	6fwj
E9L	ΔE<0	4ux4
E9P	ΔE<0	5i7s
EA9	ΔE<0	6le7
EAT	ΔE<0	4j28
EAU	ΔE<0	5zae
EC0	ΔE<0	6lg4
ECG	ΔE<0	2ajy
ECO	ΔE<0	1jnh
ECS	ΔE<0	2bw7
ECZ	ΔE<0	4ui6
EDO	ΔE<0	2vb1
EDR	ΔE<0	2ack
EEK	ΔE<0	6fzx
EES	ΔE<0	2qgw
EF5	ΔE<0	6g05
EFU	ΔE<0	4efu
EFZ	ΔE<0	6bsg
EGA	ΔE<0	2zmk
EGE	ΔE<0	6g0h
EGJ	ΔE<0	6c2t
EGT	ΔE<0	1jnq
EH8	ΔE<0	6g2b
EHD	ΔE<0	1t8i
EIV	ΔE<0	7t2z
EJ9	ΔE<0	6lmi
EJK	ΔE<0	6g2r
EJN	ΔE<0	6g2s
EJO	ΔE<0	6jez
EK0	ΔE<0	4g6n
EKZ	ΔE<0	5rv9
EL3	ΔE<0	3el3
EM6	ΔE<0	5fjk
EMF	ΔE<0	2qzz
EN4	ΔE<0	6c5n
END	ΔE<0	2z93
ENE	ΔE<0	2z92
ENH	ΔE<0	1c1e
EO1	ΔE<0	6c7q
EO4	ΔE<0	6c7r
EOH	ΔE<0	3nir
EOL	ΔE<0	3s0e
EPE	ΔE<0	3x32
EQD	ΔE<0	6c91
EQI	ΔE<0	1equ
EQU	ΔE<0	1oh0
ERD	ΔE<0	7yjb
ERH	ΔE<0	5fry
ERM	ΔE<0	4iar
ERR	ΔE<0	6lsn
ERT	ΔE<0	1tw3
ES0	ΔE<0	3kqy
ES1	ΔE<0	4cus
ES6	ΔE<0	3kqq
ES8	ΔE<0	4tqh
ESA	ΔE<0	6j5s
ESM	ΔE<0	1lhw
ET2	ΔE<0	3kr2
ET3	ΔE<0	6lt8
ETA	ΔE<0	2izq
ETF	ΔE<0	1sby
ETU	ΔE<0	5ad2
ETY	ΔE<0	2ra6
EU7	ΔE<0	6us8
EUE	ΔE<0	6gcl
EUG	ΔE<0	3reo
EV0	ΔE<0	3hvg
EV1	ΔE<0	7n53
EV2	ΔE<0	6eq6
EVF	ΔE<0	5jgs
EVH	ΔE<0	3s76
EVJ	ΔE<0	4n0x
EVP	ΔE<0	3qx3
EX8	ΔE<0	6gfx
EXD	ΔE<0	6ccs
EXF	ΔE<0	6lxy
EXM	ΔE<0	3s7s
EXO	ΔE<0	2gru
EY3	ΔE<0	7dyd
EY7	ΔE<0	6cec
EY8	ΔE<0	6gg8
EYA	ΔE<0	6ced
EZ6	ΔE<0	6m1j
EZL	ΔE<0	6ql2
EZS	ΔE<0	6cfp
F03	ΔE<0	4ajf
F04	ΔE<0	4ajd
F05	ΔE<0	6yiw
F0A	ΔE<0	6cgc
F0M	ΔE<0	6ch5
F18	ΔE<0	2clx
F1A	ΔE<0	6t4n
F1I	ΔE<0	2zji
F1V	ΔE<0	6chm
F2L	ΔE<0	7qu0
F38	ΔE<0	4buu
F3V	ΔE<0	6ci9
F40	ΔE<0	4bu3
F44	ΔE<0	6ciw
F45	ΔE<0	6g4l
F4K	ΔE<0	6gmr
F4U	ΔE<0	7bqv
F5B	ΔE<0	3dn0
F5F	ΔE<0	7bql
F64	ΔE<0	6c9c
F7B	ΔE<0	6gmx
F8W	ΔE<0	6gr0
F92	ΔE<0	6gro
F94	ΔE<0	4hmh
F95	ΔE<0	4qag
FAN	ΔE<0	3kqv
FB4	ΔE<0	3lt4
FBA	ΔE<0	1tnh
FBF	ΔE<0	4yct
FBG	ΔE<0	3vqb
FBT	ΔE<0	6roe
FBY	ΔE<0	6csw
FCB	ΔE<0	3wh7
FCM	ΔE<0	4f9m
FCW	ΔE<0	5ald
FF2	ΔE<0	6gx3
FFP	ΔE<0	2inx
FG7	ΔE<0	3qih
FGF	ΔE<0	6yi8
FIT	ΔE<0	3g1r
FJ5	ΔE<0	4lwh
FJN	ΔE<0	6h13
FK8	ΔE<0	6h29
FKJ	ΔE<0	6cyc
FKW	ΔE<0	6qi4
FLM	ΔE<0	1ovj
FLW	ΔE<0	3flw
FMM	ΔE<0	1xkk
FMQ	ΔE<0	3vqe
FMS	ΔE<0	1bcd
FMT	ΔE<0	2pvb
FN8	ΔE<0	6gur
FNJ	ΔE<0	6czn
FNN	ΔE<0	3vgn
FNW	ΔE<0	7qvz
FOK	ΔE<0	1ab8
FP2	ΔE<0	3cpo
FP6	ΔE<0	3r54
FPW	ΔE<0	3tuc
FPY	ΔE<0	1ra0
FQD	ΔE<0	6d1z
FQX	ΔE<0	3bki
FRC	ΔE<0	1v7a
FSE	ΔE<0	4rlt
FSJ	ΔE<0	5z1i
FSM	ΔE<0	2cgy
FSV	ΔE<0	4ppp
FT0	ΔE<0	4act
FT1	ΔE<0	4abu
FT2	ΔE<0	4abv
FT3	ΔE<0	3lt2
FUC	ΔE<0	4ce8
FUE	ΔE<0	6h6r
FUK	ΔE<0	6h6q
FUL	ΔE<0	6x7j
FUS	ΔE<0	6d2n
FUY	ΔE<0	2wsp
FW8	ΔE<0	6h14
FX1	ΔE<0	3l8h
FX5	ΔE<0	6haz
FXE	ΔE<0	4bo0
FXH	ΔE<0	6rtj
FXK	ΔE<0	6zlb
FXN	ΔE<0	1shl
FYS	ΔE<0	6d0f
FYV	ΔE<0	6cjw
FYZ	ΔE<0	4av5
FZO	ΔE<0	7cht
FZU	ΔE<0	7cj7
G3X	ΔE<0	3i6m
G4O	ΔE<0	7ckn
G5T	ΔE<0	6hi1
G5V	ΔE<0	6dcy
G63	ΔE<0	6fam
G7R	ΔE<0	7t7h
G8F	ΔE<0	6ld4
G8J	ΔE<0	6nd2
G8L	ΔE<0	6ld5
G8X	ΔE<0	7cnq
G8Z	ΔE<0	5fsc
G92	ΔE<0	6hkm
G93	ΔE<0	3d0e
G96	ΔE<0	3e8c
G9H	ΔE<0	3ki3
GAA	ΔE<0	1eei
GAB	ΔE<0	5csv
GAF	ΔE<0	6teq
GAI	ΔE<0	4wqd
GAT	ΔE<0	1efi
GAX	ΔE<0	2rhq
GB1	ΔE<0	2f18
GB3	ΔE<0	2f1b
GB7	ΔE<0	3ddg
GC3	ΔE<0	4aiu
GCB	ΔE<0	6jz8
GCW	ΔE<0	1l8n
GED	ΔE<0	7xm3
GEH	ΔE<0	6hmt
GEI	ΔE<0	7t9o
GET	ΔE<0	3td1
GF6	ΔE<0	7ctz
GFN	ΔE<0	5btd
GFR	ΔE<0	7cs6
GFU	ΔE<0	7csd
GHT	ΔE<0	6hny
GIM	ΔE<0	3d4z
GIV	ΔE<0	6zn1
GJ1	ΔE<0	6di4
GJK	ΔE<0	6hop
GJZ	ΔE<0	3mdr
GK0	ΔE<0	5ega
GL2	ΔE<0	1ftq
GL5	ΔE<0	1ftw
GL7	ΔE<0	1fty
GLC	ΔE<0	3x2m
GLF	ΔE<0	7dkt
GLL	ΔE<0	2izk
GLT	ΔE<0	1xli
GLZ	ΔE<0	6w47
GMK	ΔE<0	4bli
GMW	ΔE<0	6hrt
GN0	ΔE<0	4zvv
GN2	ΔE<0	5ixy
GNJ	ΔE<0	6djg
GNT	ΔE<0	1w6r
GNV	ΔE<0	6djf
GNY	ΔE<0	6dje
GOH	ΔE<0	5aok
GOL	ΔE<0	5d8v
GOO	ΔE<0	3dx4
GOV	ΔE<0	5s34
GQA	ΔE<0	5qhm
GQL	ΔE<0	3gql
GQP	ΔE<0	5qpo
GRE	ΔE<0	4e3f
GRI	ΔE<0	3sk2
GS1	ΔE<0	3wlp
GSY	ΔE<0	4ad6
GT8	ΔE<0	6hvv
GTL	ΔE<0	2j79
GTQ	ΔE<0	4e3d
GUN	ΔE<0	4hp7
GV1	ΔE<0	5qi4
GVD	ΔE<0	3soc
GVH	ΔE<0	5rt7
GVV	ΔE<0	5qi7
GVY	ΔE<0	5qi8
GW3	ΔE<0	1aoe
GWB	ΔE<0	1tkx
GWS	ΔE<0	5qif
GXL	ΔE<0	2bp6
GYF	ΔE<0	7d79
GYR	ΔE<0	4v24
GYV	ΔE<0	2x3t
GYZ	ΔE<0	6hzy
GZ6	ΔE<0	7q9v
H06	ΔE<0	3a87
H0K	ΔE<0	4ftl
H0W	ΔE<0	6i29
H0Y	ΔE<0	3zln
H18	ΔE<0	1tl1
H1P	ΔE<0	5qhe
H2K	ΔE<0	4ft5
H2N	ΔE<0	6i46
H31	ΔE<0	5qhb
H32	ΔE<0	5lm6
H33	ΔE<0	2uy3
H3Y	ΔE<0	5qgp
H4K	ΔE<0	4ft9
H4T	ΔE<0	6i6p
H4Y	ΔE<0	5qgm
H55	ΔE<0	6ag7
H5C	ΔE<0	7dgc
H5K	ΔE<0	4fta
H5U	ΔE<0	3h5u
H68	ΔE<0	6i6l
H6K	ΔE<0	4ftc
H7F	ΔE<0	7dh9
H7R	ΔE<0	7dhn
H7X	ΔE<0	7dhv
H80	ΔE<0	7djo
H8N	ΔE<0	4zxa
H8U	ΔE<0	7dji
H91	ΔE<0	5twl
H96	ΔE<0	7dl6
HA6	ΔE<0	5fpb
HA7	ΔE<0	3pd8
HAB	ΔE<0	1sre
HB0	ΔE<0	4lj3
HB2	ΔE<0	4r6a
HBD	ΔE<0	5rty
HBR	ΔE<0	6xew
HBS	ΔE<0	6xew
HC8	ΔE<0	3hrr
HC9	ΔE<0	3n9z
HCD	ΔE<0	5kzv
HCJ	ΔE<0	6dup
HCS	ΔE<0	4hpd
HCY	ΔE<0	6itq
HDH	ΔE<0	5h6s
HE2	ΔE<0	3wl4
HE4	ΔE<0	1zng
HEX	ΔE<0	4i35
HFC	ΔE<0	7dqi
HFJ	ΔE<0	7snu
HFL	ΔE<0	1kyw
HFO	ΔE<0	7dqj
HFZ	ΔE<0	3ilu
HGU	ΔE<0	1dj5
HGZ	ΔE<0	3nhp
HHA	ΔE<0	3cnm
HHF	ΔE<0	4fj0
HHR	ΔE<0	3ip0
HHS	ΔE<0	3ip0
HK1	ΔE<0	4fsm
HK4	ΔE<0	4fst
HK6	ΔE<0	4fsw
HK7	ΔE<0	4fsy
HKC	ΔE<0	4fsr
HKG	ΔE<0	6e0i
HKR	ΔE<0	7du1
HKU	ΔE<0	7dub
HL1	ΔE<0	5j3j
HL3	ΔE<0	7due
HLF	ΔE<0	7dux
HLL	ΔE<0	7duy
HM0	ΔE<0	7duz
HM5	ΔE<0	2nq7
HMH	ΔE<0	2f2g
HML	ΔE<0	7dv0
HMO	ΔE<0	1fp2
HMU	ΔE<0	5c3r
HN2	ΔE<0	3ejp
HN3	ΔE<0	3ejq
HN4	ΔE<0	3ejr
HN5	ΔE<0	3ejs
HN6	ΔE<0	3ejt
HN7	ΔE<0	3eju
HN9	ΔE<0	7dv1
HNH	ΔE<0	3ngc
HNK	ΔE<0	3ng7
HNL	ΔE<0	3ng7
HNM	ΔE<0	3nh3
HNQ	ΔE<0	5y1y
HPY	ΔE<0	1p6o
HQ0	ΔE<0	7dz0
HQ3	ΔE<0	7dz1
HQB	ΔE<0	6q8p
HQF	ΔE<0	7dyy
HQI	ΔE<0	3l1m
HQN	ΔE<0	3o6j
HQQ	ΔE<0	1g4k
HQT	ΔE<0	4q8y
HS3	ΔE<0	3f16
HSJ	ΔE<0	4tw9
HT4	ΔE<0	4q99
HTG	ΔE<0	2pl7
HTQ	ΔE<0	1mx5
HTV	ΔE<0	6e4t
HUE	ΔE<0	6q9q
HUM	ΔE<0	6e54
HUR	ΔE<0	7e18
HV2	ΔE<0	5s7i
HVC	ΔE<0	7dz5
HVJ	ΔE<0	6e5t
HVL	ΔE<0	7e3m
HVS	ΔE<0	6e6i
HWB	ΔE<0	6qch
HWD	ΔE<0	1mqj
HWM	ΔE<0	6e6x
HX3	ΔE<0	5z9b
HX4	ΔE<0	5z9q
HX8	ΔE<0	5z4o
HXT	ΔE<0	3wnq
HYN	ΔE<0	5s46
HZC	ΔE<0	7e5v
HZQ	ΔE<0	6qeh
I06	ΔE<0	1eef
I0D	ΔE<0	5mky
I0F	ΔE<0	7q5i
I1J	ΔE<0	7tb1
I24	ΔE<0	2vvt
I2S	ΔE<0	7tfg
I31	ΔE<0	4j7d
I3E	ΔE<0	3sz9
I43	ΔE<0	4ivq
I51	ΔE<0	4ivp
I5T	ΔE<0	5am1
I6A	ΔE<0	7r52
I6G	ΔE<0	5g44
I7S	ΔE<0	7yy6
I8Q	ΔE<0	5scc
I99	ΔE<0	5scg
IA7	ΔE<0	4ufz
IB4	ΔE<0	5sdy
IBC	ΔE<0	1wvj
ICC	ΔE<0	2zuk
ICF	ΔE<0	3f78
IDK	ΔE<0	5i3r
IDS	ΔE<0	7b8h
IDY	ΔE<0	4oee
IE8	ΔE<0	4bid
IF3	ΔE<0	7z7f
IFP	ΔE<0	1g6c
IHM	ΔE<0	3v9b
IHS	ΔE<0	3amr
II4	ΔE<0	2whf
III	ΔE<0	5mxd
IJN	ΔE<0	5sf7
IKX	ΔE<0	4bar
ILI	ΔE<0	2ftd
IM3	ΔE<0	2e82
IM9	ΔE<0	2vv9
IMD	ΔE<0	6kfn
IMR	ΔE<0	1i80
IN8	ΔE<0	2usn
INS	ΔE<0	6x7z
IPA	ΔE<0	1mc2
IPU	ΔE<0	1ed4
IQP	ΔE<0	5lcu
IQW	ΔE<0	4cm1
IQX	ΔE<0	3lu8
IQZ	ΔE<0	1s1j
IS8	ΔE<0	7avk
ISN	ΔE<0	5rtf
ITE	ΔE<0	6yh2
IUS	ΔE<0	7trb
IVN	ΔE<0	7zik
IY5	ΔE<0	4ui8
IYH	ΔE<0	5sgq
IZN	ΔE<0	4alx
IZQ	ΔE<0	5sgz
J0C	ΔE<0	7e9e
J0D	ΔE<0	6e84
J0M	ΔE<0	6e9o
J0U	ΔE<0	7eba
J1A	ΔE<0	3ud5
J1E	ΔE<0	6qge
J1T	ΔE<0	6qgj
J20	ΔE<0	5wqa
J2W	ΔE<0	6qhb
J3C	ΔE<0	7efm
J3M	ΔE<0	6eb1
J3Q	ΔE<0	6qlp
J5I	ΔE<0	5a5o
J66	ΔE<0	7eji
J6P	ΔE<0	6eeb
J6W	ΔE<0	5mwo
J72	ΔE<0	3g90
J8R	ΔE<0	7eom
J9S	ΔE<0	6ma2
JA1	ΔE<0	5i8z
JAH	ΔE<0	6qov
JAK	ΔE<0	4ehz
JAW	ΔE<0	6qo2
JAX	ΔE<0	7eqk
JB5	ΔE<0	6qol
JBE	ΔE<0	6qom
JBN	ΔE<0	6qoa
JC1	ΔE<0	2zxn
JCF	ΔE<0	4ucr
JCH	ΔE<0	6qqt
JD6	ΔE<0	5she
JDL	ΔE<0	7eu5
JF1	ΔE<0	4kvy
JFO	ΔE<0	5shg
JFS	ΔE<0	7b84
JFZ	ΔE<0	2wvu
JG8	ΔE<0	5rv5
JGB	ΔE<0	6qs5
JGN	ΔE<0	6qsx
JH4	ΔE<0	5s3l
JH7	ΔE<0	7bd6
JJ6	ΔE<0	5shw
JJE	ΔE<0	6qu7
JJP	ΔE<0	5qfe
JJR	ΔE<0	5shy
JK7	ΔE<0	5qfq
JKA	ΔE<0	5qfr
JKJ	ΔE<0	5qgd
JKZ	ΔE<0	3nk8
[truncated: 18,622 more rows]
